# Supplementary material for: Type I Interferons Suppress Anti-parasitic Immunity and Can Be Targeted to Improve Treatment of Visceral Leishmaniasis
Source: Cell Rep. Author manuscript; Available in PMC 2021 Mar 21. (PMC7981274; doi:10.1016/j.celrep.2020.01.099)
Supplement: Supplementary table 2 [file NIHMS1668495-supplement-Supplementary_table_2.xlsx]

## Sheet: VL versus EC
Gene Name	logFC	logCPM	PValue	Padj
C1QC	7.69037	1.31957	3.77565e-22	6.01515e-19
C19orf45	7.55344	0.210635	5.89878e-12	3.8025e-10
HBB	6.00013	4.38945	2.34419e-10	8.77261e-09
HBA2	5.99813	3.90323	4.68212e-10	1.57749e-08
IGFL2	5.57321	1.4162	1.02828e-15	2.5483e-13
C1QB	5.08805	2.36167	1.53398e-15	3.56394e-13
CH25H	5.03238	0.0964887	2.50644e-13	2.66208e-11
LAG3	4.78175	6.71629	3.96056e-48	4.41681e-44
HBA1	4.01459	3.0233	2.92047e-06	2.48999e-05
C1QA	3.94679	2.76795	1.79444e-12	1.30999e-10
EPAS1	3.62822	2.91206	1.47288e-17	5.66399e-15
C2	3.12451	0.249386	6.54854e-11	2.89799e-09
PTMS	3.07497	4.33095	3.18169e-28	1.77411e-24
PGBD3	3.06543	0.504267	0.00303331	0.00885303
HAVCR2	3.01429	3.65938	1.79852e-22	3.34286e-19
IL1RL1	2.91539	0.793355	2.74963e-08	4.65308e-07
RUFY4	2.86338	1.53881	1.18784e-20	1.47187e-17
STAB1	2.83692	1.28174	1.73771e-10	6.87198e-09
FCGR1A	2.72993	0.682508	5.82709e-05	0.000312422
IFNG	2.68945	3.35848	1.9523e-09	5.09883e-08
SERPING1	2.62846	0.631182	1.98083e-05	0.000127763
IL10	2.62164	1.12872	3.42921e-10	1.22572e-08
SDC3	2.60661	0.951807	1.13371e-11	6.32157e-10
MYC	2.59384	7.51451	6.03624e-14	7.51378e-12
TMEM176B	2.5864	0.875559	1.09189e-05	7.67763e-05
HIST1H1E	2.52229	0.29713	9.82543e-05	0.000489603
MYBL2	2.50021	3.17754	4.91768e-15	9.45552e-13
UBE2C	2.34805	1.62991	4.08845e-12	2.7302e-10
FOXM1	2.30057	2.81361	1.67272e-15	3.73084e-13
PHEX	2.25632	1.59059	3.59234e-08	5.82293e-07
PKMYT1	2.23589	2.21453	2.53355e-12	1.75492e-10
BIRC5	2.23321	2.15775	5.46264e-14	7.2523e-12
CDC25A	2.22938	0.775597	2.63257e-10	9.75364e-09
MZB1	2.22359	1.44419	9.51881e-10	2.8083e-08
TK1	2.22235	2.92619	4.80842e-15	9.40762e-13
SMOX	2.21977	0.898902	1.98279e-07	2.49291e-06
MDK	2.19564	1.62661	1.13993e-12	9.21198e-11
CTLA4	2.16314	6.42951	2.92992e-19	1.92203e-16
NUAK2	2.15882	4.52669	6.01006e-15	1.08104e-12
CD38	2.12694	3.49092	3.74339e-14	5.28435e-12
HIST1H2BD	2.11243	1.13473	4.9085e-11	2.26197e-09
S100A12	2.10773	0.411273	0.000241428	0.00103834
TYMS	2.10126	3.44705	1.01886e-12	8.47935e-11
CSDA	2.09689	3.34955	1.0106e-16	3.41523e-14
C17orf96	2.09058	1.58977	7.75166e-15	1.35073e-12
CDC45	2.08088	1.28107	2.49605e-10	9.27866e-09
PYCR1	2.07863	1.07026	6.752e-10	2.15138e-08
FADS2	2.06217	2.80834	8.68781e-07	8.84807e-06
MT1E	2.05459	1.66163	4.49487e-10	1.52361e-08
TP53INP1	2.0535	6.89356	6.05333e-16	1.73094e-13
ATP9A	2.05141	1.85763	1.25868e-07	1.7036e-06
CCNB2	2.03333	1.92688	5.60769e-10	1.8557e-08
IFI27	2.02245	1.17807	3.23084e-08	5.32205e-07
ETV7	2.01234	3.1065	5.94961e-06	4.53211e-05
RRM2	2.00764	3.98341	1.86741e-10	7.23104e-09
POU2AF1	1.99371	3.42675	2.01968e-13	2.23004e-11
CDCA5	1.97979	2.51492	5.64288e-13	5.20078e-11
S100A8	1.97446	4.06938	0.000206577	0.000912375
NPDC1	1.96943	6.75127	9.69314e-19	4.91354e-16
CDC20	1.95875	1.73895	5.07225e-09	1.15913e-07
ARNTL2	1.9581	0.829746	5.16541e-10	1.71954e-08
PRG4	1.93631	1.56855	4.33853e-07	4.92702e-06
CEP55	1.92531	1.92203	4.02874e-10	1.38242e-08
C17orf53	1.91872	0.754577	3.19888e-08	5.29064e-07
LRRC16B	1.91516	3.21032	3.12187e-05	0.000187237
KIF4A	1.88607	0.952398	1.83957e-08	3.32494e-07
CD14	1.87801	2.76115	3.92568e-05	0.000225899
KIAA0101	1.87711	1.53655	1.4921e-09	4.02904e-08
ESPL1	1.87511	1.5214	3.74766e-10	1.31842e-08
TMEM63C	1.87187	2.87089	3.11055e-07	3.71799e-06
HJURP	1.87052	1.55863	1.27303e-09	3.54034e-08
TUBB4A	1.86546	1.2658	3.8054e-10	1.33213e-08
LILRA3	1.86373	2.31302	0.00492557	0.0133747
MTSS1L	1.84079	2.57228	1.89414e-09	4.99574e-08
PRDM1	1.83101	6.89003	5.46837e-13	5.08194e-11
PLK1	1.82652	2.41171	6.3284e-13	5.78478e-11
IFIT2	1.81878	4.32664	3.07733e-06	2.60382e-05
KIF18B	1.81634	1.1484	5.30313e-07	5.82665e-06
HMGB3	1.80965	2.13668	3.43414e-15	7.02985e-13
SKA1	1.80607	0.862941	9.56195e-08	1.32137e-06
PPIF	1.80226	5.64756	1.89752e-14	2.93905e-12
TOX2	1.79917	3.40853	1.58827e-11	8.43446e-10
S100A9	1.79774	5.73472	0.000314975	0.00129811
SAPCD2	1.78131	1.16575	5.67341e-11	2.56153e-09
SLC27A2	1.77097	1.37228	6.95756e-09	1.48074e-07
CDT1	1.76068	2.41245	9.09447e-10	2.70457e-08
CDK5R1	1.75806	4.53648	1.74517e-07	2.24218e-06
ARRDC4	1.72336	2.10834	2.85585e-05	0.000174035
KIF23	1.71915	1.32229	1.69941e-07	2.19675e-06
P2RX5	1.7154	5.20257	1.251e-15	3.03287e-13
SHCBP1	1.7123	1.46534	2.87314e-09	6.95071e-08
BCL2L14	1.70267	1.40266	1.41875e-06	1.34197e-05
MCM10	1.68691	0.789174	1.45758e-07	1.93052e-06
CSNK2B	1.68617	3.53361	5.60622e-15	1.03879e-12
AURKB	1.67657	1.67844	6.19475e-11	2.77445e-09
IL12RB2	1.67127	4.55138	3.47772e-08	5.66184e-07
SLC35A2	1.65847	4.40257	1.87995e-23	5.24131e-20
ARRDC3	1.65398	6.5128	1.65515e-08	3.05599e-07
PTK7	1.64955	1.12135	1.53759e-05	0.000102468
INSL3	1.64232	2.20312	6.80202e-12	4.24069e-10
CCNA2	1.63858	1.71518	1.7849e-07	2.29059e-06
HDGFRP3	1.62756	2.76833	6.11677e-09	1.3428e-07
PELI1	1.62671	6.50854	1.07476e-09	3.08117e-08
CTRL	1.6257	3.27117	7.51641e-12	4.58049e-10
CDKN2A	1.6183	2.19304	1.99431e-10	7.61664e-09
YJEFN3	1.61455	2.89492	3.18729e-13	3.20222e-11
SLC25A34	1.61133	1.94948	6.61096e-12	4.18894e-10
OAF	1.58753	1.64914	2.91098e-14	4.32843e-12
MKI67	1.58216	5.26621	1.28034e-07	1.72444e-06
FCN1	1.566	4.65224	0.000180397	0.000815148
TROAP	1.56373	1.08733	2.93387e-07	3.54864e-06
TRAF4	1.54906	5.47948	9.27508e-07	9.30177e-06
CLSPN	1.54538	1.72315	8.54994e-07	8.7236e-06
TP63	1.54308	0.882149	0.000130333	0.000622148
MUC1	1.52633	2.59516	2.04906e-12	1.46482e-10
MAPK11	1.52518	4.27771	2.3259e-21	3.2423e-18
ST6GALNAC1	1.52417	3.64538	2.70391e-05	0.000166321
DLGAP1	1.52263	1.94934	3.57377e-06	2.95658e-05
ADTRP	1.51664	4.4758	1.58479e-07	2.0768e-06
SDK1	1.51571	1.08884	0.00120016	0.00403966
STAC3	1.51335	1.00463	1.25879e-08	2.43716e-07
CDCA2	1.49835	1.00488	2.80847e-07	3.41177e-06
ABCA1	1.49551	2.89294	1.00346e-06	9.97381e-06
DTL	1.47708	1.59611	1.0954e-05	7.69267e-05
TRIP13	1.47663	0.863727	6.47724e-07	6.91899e-06
IFI30	1.47524	5.41446	0.000110755	0.000541528
TRIB1	1.46622	4.44176	3.87294e-06	3.15493e-05
ADM	1.4609	1.03517	0.00386293	0.0108676
GSDMB	1.45073	5.84039	3.46702e-15	7.02985e-13
GDF7	1.45053	0.971937	0.00048828	0.00189007
PACSIN1	1.44846	3.35381	8.35046e-09	1.715e-07
E2F8	1.44821	0.56388	1.5762e-05	0.000104505
HIST1H1C	1.44222	4.01498	4.60289e-08	7.15919e-07
SCD	1.43997	3.7713	1.79394e-08	3.26362e-07
ZBTB32	1.43369	1.98097	5.86829e-08	8.75948e-07
RND1	1.42707	1.15786	0.000754076	0.00272768
ACOT7	1.41936	4.17899	2.40546e-18	1.07303e-15
RP11-48B14.2	1.41142	0.840695	3.42967e-06	2.86071e-05
LGALS3BP	1.41051	7.11886	3.68367e-19	2.16212e-16
ORC6	1.40911	1.12212	2.46193e-09	6.16977e-08
KM-PA-2	1.4033	2.07901	0.0147237	0.0331715
KRT72	1.39515	3.62755	0.0067125	0.0173082
FSD1	1.39239	1.23858	3.36304e-07	3.96455e-06
H3F3B	1.38856	10.0533	2.03269e-11	1.04487e-09
CFL2	1.3883	4.21967	4.58065e-08	7.13456e-07
SBNO2	1.38828	7.67176	8.00905e-23	1.78634e-19
ODF3B	1.38356	3.46294	6.74554e-09	1.44284e-07
CKAP2L	1.38097	1.2755	1.55385e-05	0.000103269
PLXNA4	1.3797	2.80796	1.4066e-05	9.55321e-05
CD109	1.3791	1.60527	7.59397e-08	1.09416e-06
RELB	1.37801	5.64338	1.3207e-08	2.53065e-07
SERPINE2	1.37724	1.73466	0.000772932	0.00278505
CCNE1	1.37436	2.8167	1.3181e-09	3.62949e-08
GTSE1	1.3724	0.982978	4.00291e-05	0.000229334
C17orf72	1.36977	2.12676	6.63995e-05	0.000348628
HMMR	1.36934	0.558878	4.38928e-05	0.000247594
FAM26F	1.36848	1.81088	0.00146329	0.00478832
ANLN	1.36379	0.74827	0.000117314	0.00056877
CDK1	1.36067	1.39029	5.89491e-05	0.000315755
LGMN	1.36026	3.40335	1.66906e-11	8.8215e-10
FABP5	1.35918	2.61189	2.07027e-09	5.34436e-08
PLEKHF2	1.35913	5.32629	7.09066e-13	6.37702e-11
KCNK5	1.35226	1.80498	1.11151e-06	1.09019e-05
TPX2	1.34634	3.06425	8.02717e-08	1.14621e-06
ORC1	1.34506	2.07169	2.6921e-09	6.6421e-08
STX11	1.34457	5.38637	1.18796e-07	1.61562e-06
IFITM10	1.34441	0.782291	5.06596e-05	0.000278853
MCM2	1.3392	4.76756	6.53209e-17	2.27643e-14
CHST2	1.33859	4.20492	7.00125e-11	3.07394e-09
H1FX	1.33357	8.38411	6.93416e-07	7.33679e-06
CHEK1	1.33155	2.13441	8.40058e-10	2.57079e-08
TCAP	1.32692	1.61581	5.84501e-08	8.74947e-07
CDCA8	1.32551	2.1133	2.42477e-08	4.16766e-07
RAD51	1.32252	1.13405	1.13782e-06	1.11209e-05
FAM21D	1.3193	3.02208	0.0161487	0.0358673
GRIK5	1.31591	0.270239	0.00315836	0.00915097
KIF2C	1.31321	1.85423	4.38849e-07	4.96857e-06
KCND1	1.31259	1.94653	4.37604e-10	1.4924e-08
RP11-24B21.1	1.31159	3.59689	1.46426e-07	1.93476e-06
DYSF	1.30625	1.38098	0.0164284	0.0363727
MYO7A	1.30377	1.36786	4.76312e-05	0.000265061
SGK1	1.29676	5.75939	3.67523e-05	0.000214139
CITED4	1.29663	4.08969	7.04061e-05	0.000366217
ID2	1.2957	7.00777	2.06953e-08	3.62883e-07
WHAMM	1.29337	6.81462	1.67908e-07	2.17988e-06
ADM5	1.29297	1.9857	4.25456e-07	4.84646e-06
ATHL1	1.29151	9.72533	8.14028e-08	1.15939e-06
GINS2	1.28932	1.94386	1.739e-07	2.23798e-06
DLGAP5	1.28784	1.09257	0.00059539	0.00223713
SLC2A9	1.28538	1.22768	8.71862e-07	8.8552e-06
HAPLN3	1.28526	7.72855	7.91755e-20	7.35804e-17
PIM3	1.28515	8.0105	3.80321e-08	6.11145e-07
GPR125	1.28434	1.60901	0.000544001	0.00207196
HIST2H2AA4	1.28317	3.72622	2.61117e-06	2.25037e-05
DUSP5	1.28296	7.24724	1.76189e-06	1.60265e-05
WARS	1.28235	6.15945	1.31821e-08	2.53024e-07
ZWINT	1.27078	3.02316	3.50388e-09	8.26116e-08
TOP2A	1.26847	4.01231	7.81842e-06	5.7666e-05
HARBI1	1.26627	2.59493	8.38006e-12	4.94468e-10
MYCBPAP	1.26606	1.18044	4.761e-06	3.76825e-05
FSCN1	1.26031	1.63847	1.91368e-05	0.00012379
TP53INP2	1.25669	4.89654	0.00195513	0.00611603
AC004148.1	1.25127	2.47223	7.956e-07	8.24584e-06
RHOBTB3	1.24973	0.706284	0.00186389	0.00588175
NOL3	1.24591	1.69277	4.49371e-06	3.57956e-05
RP9	1.24254	3.95742	2.45794e-11	1.22919e-09
FAM46A	1.24248	3.69211	7.45406e-08	1.07539e-06
NUSAP1	1.23865	3.36428	2.51632e-07	3.10421e-06
DCBLD1	1.2382	2.95425	2.24715e-11	1.1443e-09
SOCS6	1.23709	1.65411	1.53952e-06	1.43792e-05
FHIT	1.2336	4.84583	0.000212165	0.000934096
C16orf87	1.23212	3.79109	9.81512e-11	4.20993e-09
MAFB	1.22799	3.43128	0.00867702	0.0214037
HMGB2	1.2234	7.95443	1.84419e-10	7.16598e-09
UGCG	1.22279	5.23096	2.18944e-13	2.37055e-11
KLHL11	1.2174	3.81348	1.62113e-09	4.32624e-08
TNFRSF10D	1.21612	3.87749	6.07553e-05	0.000324339
GADD45G	1.21506	3.26444	0.00373069	0.0105649
ASPM	1.21326	1.36013	0.000322191	0.00132537
TMCC2	1.21111	2.84348	2.75121e-05	0.000168765
UNC119	1.2106	6.21588	5.73324e-14	7.34909e-12
RP11-192H23.4	1.20772	2.84415	3.36829e-12	2.27656e-10
BCL6	1.20521	5.24985	2.42671e-06	2.11262e-05
AP000783.1	1.20297	2.13482	5.44363e-07	5.94587e-06
CHRM4	1.20247	0.820982	0.000892518	0.00313689
NPFF	1.20177	1.70069	2.45125e-07	3.04076e-06
MYL6B	1.19801	2.89761	1.10489e-14	1.83906e-12
IRF4	1.19796	5.03337	2.04488e-10	7.75665e-09
SPATA2	1.19789	4.95417	2.27212e-08	3.94316e-07
SOCS3	1.19747	8.94177	3.7741e-06	3.08343e-05
BUB1B	1.19612	1.19246	5.4908e-05	0.000297828
DERL3	1.19528	1.10755	0.00225217	0.00688303
TTC24	1.19031	1.47635	0.00337364	0.00968414
CDC6	1.18902	1.54537	0.000147647	0.000690669
LILRB4	1.18741	1.45522	0.00891099	0.0218407
IRF8	1.18417	3.98636	0.00028103	0.00117556
CCR1	1.18281	1.47623	0.0108888	0.025807
RPUSD2	1.18013	4.17905	5.89411e-09	1.29858e-07
ZBTB10	1.17304	5.61285	1.42638e-05	9.664e-05
GRM2	1.17255	3.04641	5.43199e-05	0.000295356
B3GNT2	1.17054	5.84974	1.976e-08	3.50544e-07
NLRP6	1.16805	3.4851	2.30565e-08	3.98645e-07
SCO2	1.16585	3.97704	5.93213e-10	1.92963e-08
RNF175	1.16577	0.96809	0.00538401	0.0143952
VAMP1	1.1648	6.15244	6.94557e-08	1.00987e-06
LGALS2	1.16392	0.578185	0.00948973	0.0229864
FBXO6	1.15862	3.83522	1.52488e-09	4.08784e-08
ANKRD24	1.15562	1.39642	5.67188e-07	6.15548e-06
DDX11	1.15032	5.63887	0.000414206	0.00164093
CCR5	1.14831	4.97111	2.39012e-05	0.000150506
GBP5	1.14679	9.01351	6.21505e-09	1.36169e-07
PET117	1.14305	3.69489	2.33513e-09	5.90508e-08
TNNT3	1.14125	1.84923	7.20108e-06	5.35734e-05
NCAPG	1.14078	1.20717	0.00136418	0.00451032
CCDC154	1.14058	1.02621	5.77779e-06	4.4163e-05
MT2A	1.14036	4.98251	3.8399e-07	4.43757e-06
CES4A	1.13956	4.0382	2.50221e-12	1.74404e-10
RCN1	1.13915	3.5459	2.12063e-15	4.6371e-13
C1R	1.13839	1.72141	1.07148e-08	2.13377e-07
SMAD1	1.13697	1.07793	0.000162124	0.000746494
CNP	1.13686	5.65396	9.17116e-20	7.86744e-17
CDKN2C	1.13603	2.92457	1.99695e-09	5.19159e-08
WDFY1	1.13398	6.12033	5.99891e-14	7.51378e-12
CTD-2369P2.12	1.13021	3.07578	1.80346e-05	0.000117615
CLEC11A	1.12771	1.03121	0.00262335	0.00783071
MAP1LC3A	1.12675	1.99107	1.5726e-06	1.46514e-05
WDR34	1.12644	2.69913	1.65577e-09	4.40695e-08
FAM13A	1.1251	4.70747	9.53854e-05	0.000477655
TMEM178B	1.12057	1.5482	0.00364637	0.0103471
CRYGS	1.11893	0.972281	4.32213e-06	3.46019e-05
ENPP2	1.11848	1.68669	9.38467e-08	1.30334e-06
PYGM	1.11834	2.911	3.14098e-11	1.50984e-09
AGER	1.1179	4.78612	1.19919e-08	2.34209e-07
ERMN	1.115	3.13072	9.18542e-05	0.000462882
GTF3C4	1.11277	5.37581	1.48386e-10	6.01713e-09
EPSTI1	1.11089	6.28394	2.57324e-09	6.41986e-08
CENPM	1.10927	1.98492	1.5707e-06	1.46458e-05
C4orf46	1.10561	2.98999	7.7817e-10	2.42407e-08
ARPC5L	1.10367	5.83032	1.84708e-11	9.62552e-10
FAM53C	1.10037	6.25521	5.64987e-09	1.26267e-07
KLHL15	1.0966	4.86086	3.47349e-09	8.21023e-08
CCNB1	1.09299	1.79855	1.60045e-05	0.000105987
CCDC117	1.09232	4.52958	1.14835e-11	6.37132e-10
TAP1	1.0893	8.28819	1.46314e-12	1.14104e-10
IFITM3	1.08397	5.84681	0.000671041	0.00247879
MELK	1.08314	1.02096	0.000694209	0.00254665
KIF15	1.08045	1.34787	0.000295061	0.00122552
SOX4	1.08041	3.45955	0.0200481	0.0431032
BCL3	1.0786	6.64699	5.17265e-05	0.000283467
ASF1B	1.07809	2.87611	1.11557e-06	1.09322e-05
ADAT2	1.07788	3.28482	2.12906e-10	8.02136e-09
MYB	1.07462	2.68801	8.74915e-07	8.87812e-06
CHI3L2	1.07203	4.84814	6.33684e-05	0.000335398
CACHD1	1.06878	1.67051	0.0230458	0.0484958
TFAP2E	1.06716	1.86027	1.04373e-08	2.09723e-07
PAQR4	1.06685	3.11766	3.25023e-07	3.85192e-06
MOV10	1.06648	6.6115	2.78829e-18	1.19596e-15
E2F1	1.06505	3.09527	2.28567e-06	1.9992e-05
FAM100B	1.06258	7.5985	1.19557e-10	5.0124e-09
PFDN2	1.06168	4.35318	1.99712e-09	5.19159e-08
NFKBIZ	1.06127	7.91039	6.65043e-07	7.0904e-06
LMNB1	1.06039	5.33381	2.80439e-13	2.88026e-11
MAD2L1BP	1.05984	4.25412	1.90751e-10	7.31015e-09
JDP2	1.05957	1.60012	0.0021675	0.00665161
KIFC1	1.0551	2.61189	0.000110434	0.000540396
LAMP3	1.05483	2.9608	2.29709e-07	2.85587e-06
CLEC18A	1.05412	1.5162	0.00102479	0.00353824
TYMP	1.04916	6.00033	9.99672e-07	9.945e-06
C17orf79	1.04564	2.35981	7.36861e-09	1.55634e-07
LDLR	1.04364	5.5832	8.94854e-10	2.67545e-08
CPT2	1.04325	3.87065	1.68571e-12	1.27021e-10
KPNA2	1.0406	5.16695	2.04215e-06	1.81901e-05
TMIGD2	1.03835	4.73368	2.05268e-05	0.000131543
SLC5A6	1.0373	5.56789	1.10841e-11	6.21155e-10
DNAJA1	1.03442	6.97164	9.81954e-09	1.98024e-07
MTHFD1L	1.03432	3.119	6.25751e-11	2.79135e-09
KLF9	1.03413	7.19581	7.24772e-10	2.2897e-08
REC8	1.03325	5.02479	4.55214e-09	1.05542e-07
NDUFC2-KCTD14	1.03208	1.14386	0.0168147	0.0371174
MIR3654	1.03187	1.67879	0.000393951	0.00156961
FURIN	1.0274	7.75638	9.39662e-08	1.30337e-06
TXNIP	1.02719	11.1437	0.0002786	0.00116758
CLEC2B	1.02539	5.50216	6.49789e-09	1.40435e-07
IFRD1	1.02449	4.90968	9.24216e-08	1.28651e-06
ZDHHC14	1.02409	2.73339	5.16051e-08	7.87278e-07
ODC1	1.02344	7.39778	2.28324e-06	1.99864e-05
TNS3	1.02315	0.588762	0.0112002	0.0264014
HIF1A	1.02297	7.1415	1.64043e-06	1.51066e-05
ALPK1	1.02229	3.4955	7.5232e-13	6.6062e-11
POLQ	1.02033	1.01849	0.00106597	0.00366227
MYLIP	1.01878	7.38052	8.61914e-08	1.21981e-06
CCNL1	1.01722	8.71314	7.82364e-08	1.1229e-06
DST	1.01686	2.08241	9.92062e-05	0.000493685
CBX4	1.0131	6.67508	2.7977e-09	6.82712e-08
ADM2	1.00973	1.71145	5.47258e-06	4.2292e-05
GPRIN1	1.0074	1.77442	0.000133575	0.000634966
CBLN3	1.00555	2.06109	0.000282114	0.00117921
RRP12	1.00455	4.1717	3.02711e-09	7.27551e-08
NTNG2	1.00358	2.80962	5.64156e-05	0.000304377
SPAG5	1.00308	2.91154	1.41411e-10	5.77662e-09
SEC31B	1.00289	6.78594	1.03004e-09	2.98362e-08
ZDHHC12	1.00203	4.90162	3.02998e-18	1.25149e-15
PARP9	1.0011	6.79918	1.3374e-09	3.65556e-08
MSRB2	1.00078	2.32218	1.91637e-08	3.4304e-07
ANKHD1-EIF4EBP3	1.0001	2.86868	4.5087e-07	5.06866e-06
NEIL1	0.995885	3.33842	1.2713e-05	8.73542e-05
ALDH2	0.994165	2.15102	0.00472358	0.0128922
GSPT2	0.99347	3.56483	3.891e-06	3.16502e-05
KCTD6	0.992452	2.34758	5.24915e-08	7.96443e-07
FAM54A	0.99186	0.822272	0.000104268	0.000514601
CDK18	0.990123	1.59443	3.53685e-05	0.000207267
CAMK1	0.989955	2.002	1.57545e-05	0.000104505
NAF1	0.988096	3.67775	5.46117e-07	5.95337e-06
HSF4	0.987524	4.57668	4.64e-07	5.18708e-06
MYL5	0.98741	2.78645	4.35832e-05	0.000246345
TLR2	0.986748	2.26121	0.00380937	0.0107414
SPATS2L	0.986002	3.67056	8.77766e-09	1.79101e-07
MCM4	0.985965	4.75581	1.25094e-09	3.49636e-08
PMAIP1	0.985888	5.58871	0.00363272	0.0103187
AVIL	0.984939	1.22808	2.32152e-05	0.000146849
PCNA	0.983941	5.36629	7.95837e-09	1.65285e-07
GIPC3	0.983794	2.05759	0.00221852	0.00679136
PIM1	0.983717	8.84518	1.30068e-10	5.39225e-09
PIGA	0.982561	4.48813	5.01364e-06	3.92917e-05
GBP1	0.978993	6.53754	1.06478e-05	7.51565e-05
CTC-534A2.2	0.977307	3.19245	1.1792e-06	1.14751e-05
SGK494	0.977149	2.53619	1.9171e-06	1.72554e-05
KCNJ14	0.9767	0.859909	0.000449465	0.00175676
KLHL29	0.97649	2.1691	7.29433e-05	0.000377828
APOM	0.976112	1.0907	0.000126968	0.00060744
IFIT3	0.975891	3.80728	0.00531433	0.0142465
LGALS9	0.973682	6.22832	3.28889e-14	4.76334e-12
HIST1H2BK	0.972426	3.72056	1.03658e-09	2.9948e-08
GFOD1	0.971724	2.74112	0.000110384	0.000540386
61E3.4	0.97146	4.02279	2.39579e-06	2.09224e-05
ACP5	0.97063	5.29842	2.72261e-14	4.15926e-12
KIAA1875	0.969112	2.46254	1.18456e-06	1.15072e-05
JAK3	0.964002	8.59401	5.02694e-19	2.66954e-16
PKD1P1	0.962595	6.02232	7.56227e-05	0.000390437
KLHDC7B	0.960971	4.01431	3.95479e-08	6.30054e-07
PTGIR	0.959674	2.03126	0.000849391	0.00300918
DTHD1	0.958734	2.29027	0.00937645	0.0227781
CDK16	0.957965	6.30348	4.10287e-07	4.70732e-06
EIF5AL1	0.957503	4.53052	1.51421e-10	6.05443e-09
C11orf9	0.955859	2.03778	0.00447572	0.0123243
NINJ1	0.951785	6.06256	8.12841e-06	5.95977e-05
NPIPL3	0.951581	5.46367	1.16012e-10	4.90062e-09
CSAD	0.951401	4.3102	1.37587e-07	1.84199e-06
NME2	0.950224	5.91124	6.8268e-07	7.23005e-06
TRA2B	0.949307	7.9916	1.27812e-10	5.3185e-09
HMOX1	0.948719	3.3357	0.0197425	0.0425512
RYR1	0.947997	2.66552	3.7292e-05	0.000216944
KIAA1671	0.946927	4.52987	2.65401e-05	0.000163975
GP5	0.946108	2.90817	0.000702388	0.00257327
BUB1	0.945956	2.15711	4.34716e-05	0.000245964
C1QTNF6	0.945022	4.48908	5.85952e-09	1.29653e-07
TNS4	0.944303	0.972034	0.00056165	0.00213045
TREX1	0.943682	4.58331	2.27354e-08	3.94316e-07
61E3.4	0.941135	1.62885	2.60089e-05	0.000161409
61E3.4	0.940981	6.36033	7.63588e-12	4.62801e-10
VAMP5	0.940977	5.1186	1.26817e-11	6.96683e-10
TMEM119	0.940943	3.19428	0.00279136	0.00824001
NOP16	0.940262	3.69019	1.43891e-13	1.7071e-11
BAG3	0.939281	5.6569	7.90983e-08	1.13235e-06
TNFRSF18	0.937345	3.9834	9.3483e-06	6.72162e-05
SREBF1	0.935602	6.8623	9.73075e-09	1.96946e-07
MUC20	0.93354	2.96496	0.00340872	0.00977286
KIAA0895L	0.93257	3.6832	1.2713e-07	1.71433e-06
BBS12	0.932406	1.29788	0.00153942	0.00500222
SETBP1	0.930929	3.86996	0.0148288	0.0333813
GCNT2	0.927533	2.20165	1.04188e-05	7.37715e-05
SAP25	0.92659	3.79449	0.000116083	0.000563588
SMARCD3	0.925094	3.07587	1.44087e-09	3.91917e-08
EIF1	0.924611	10.9235	2.11091e-07	2.6344e-06
FES	0.922638	1.84814	0.0188898	0.0409604
SLC29A1	0.921111	1.83031	7.72877e-05	0.000397928
CD274	0.919628	3.40401	1.70192e-05	0.000112041
PFKFB2	0.916513	2.07278	2.99394e-05	0.000180771
RGPD6	0.916033	4.41411	0.0134954	0.0308655
WDR62	0.914562	2.37539	1.62271e-06	1.49929e-05
RMI2	0.91408	1.5711	0.00121399	0.00407782
CLP1	0.911763	4.24269	2.00969e-06	1.79623e-05
AC138035.2	0.910992	5.38788	4.351e-07	4.93615e-06
FAM156A	0.909983	3.55664	6.66929e-07	7.10371e-06
ZBP1	0.908958	5.74941	1.78788e-06	1.6224e-05
TSPAN17	0.908436	6.0413	1.73506e-12	1.28996e-10
MFSD5	0.90137	4.64638	1.74745e-12	1.29057e-10
TRIB3	0.900812	3.42528	3.39231e-05	0.000200376
TACO1	0.900494	4.25947	8.24643e-09	1.69989e-07
RASGRP4	0.899764	2.99695	0.000250129	0.00106998
ZNF385A	0.898979	2.43962	0.00326343	0.00940652
ARPC4-TTLL3	0.896906	1.82723	0.00514499	0.0138826
IFI35	0.894515	4.95564	9.77203e-10	2.85282e-08
PLK4	0.893868	2.39957	7.98835e-06	5.88415e-05
CORO1C	0.893078	3.90199	2.96071e-05	0.00017925
TOMM34	0.892802	3.9739	4.79283e-07	5.32366e-06
POC1A	0.892407	1.22002	1.50254e-05	0.000100618
CENPV	0.8918	3.11785	4.74546e-05	0.000264474
IFIT5	0.88938	4.78632	5.50526e-05	0.000298322
STX1B	0.889187	1.09727	0.000548721	0.00208851
SLCO4A1	0.888441	0.894831	0.00320196	0.00926766
LY6E	0.888329	7.91831	1.37086e-10	5.62055e-09
HIST1H2AC	0.888078	2.64331	0.00251568	0.00756604
MLF1IP	0.886564	2.16378	0.000444169	0.00174169
CD74	0.885544	9.5878	2.37601e-05	0.000149787
EIF5A	0.885539	8.2575	5.71904e-10	1.88138e-08
CITED2	0.883458	6.55271	2.77577e-07	3.37941e-06
GNA15	0.883017	4.3421	0.00309752	0.00901215
PATL2	0.882173	5.42978	0.00301315	0.0087988
C17orf49	0.881075	6.46874	4.15897e-12	2.76076e-10
MAMDC4	0.880729	3.66571	2.18285e-06	1.92588e-05
RPS6KL1	0.880411	1.83433	0.000375622	0.00150881
IDUA	0.880178	5.35064	5.21389e-09	1.18182e-07
MXD3	0.879313	3.49091	1.90179e-07	2.41283e-06
TMEM2	0.878835	6.96885	0.000837075	0.00297124
AK1	0.877345	4.57849	0.000316855	0.00130486
GALNT4	0.876955	3.16815	8.54561e-08	1.21094e-06
NUCB1	0.876112	7.52067	2.75625e-19	1.92111e-16
RIPK2	0.875697	4.20798	0.000105621	0.000520036
ZNF281	0.875087	5.1096	5.55246e-11	2.52739e-09
TIAF1	0.874875	2.97456	8.46627e-05	0.00043132
C8orf44	0.874476	1.87498	0.000156128	0.000723968
PSD	0.873795	2.78516	2.1824e-05	0.000138747
RHOB	0.872467	4.74077	0.0169066	0.0372907
CD200	0.870637	1.66874	0.00206146	0.00636886
CHAF1B	0.87019	2.48257	7.01697e-07	7.41035e-06
NFIX	0.869992	2.79451	1.7999e-05	0.000117452
BATF	0.869964	4.83163	9.10138e-07	9.16052e-06
RNF43	0.868312	1.84036	1.99807e-05	0.000128503
PDE1B	0.868177	3.55898	5.68257e-06	4.36446e-05
NME1	0.86811	4.23279	7.08124e-08	1.02825e-06
PHGDH	0.867786	1.87287	0.00128383	0.00428502
TIGD1	0.867695	4.31629	8.03308e-06	5.90151e-05
ADAMTS17	0.866367	2.54092	1.47121e-05	9.88965e-05
TSFM	0.864452	4.15662	8.02903e-10	2.49414e-08
POLR1C	0.864361	4.24201	1.10054e-06	1.08134e-05
SERTAD2	0.864229	5.94947	5.87526e-08	8.75948e-07
ORMDL3	0.863456	7.56716	2.47257e-07	3.06039e-06
LTA	0.862087	4.20578	1.25307e-06	1.21094e-05
MRPS12	0.862024	4.49244	2.57904e-11	1.26147e-09
EIF1AD	0.861885	5.48611	9.14336e-08	1.27458e-06
CENPF	0.861598	3.56319	8.53789e-05	0.000434373
DDX28	0.861103	4.94257	6.7446e-07	7.17023e-06
GRAMD3	0.860401	3.05607	1.21922e-09	3.42488e-08
DLL1	0.858973	1.39754	0.0142041	0.0321763
ATXN1	0.858936	2.33947	0.000103559	0.000511692
C3orf58	0.85808	3.46423	8.22001e-06	6.01507e-05
IFI27L1	0.856258	1.68368	5.18396e-06	4.04277e-05
FAM209A	0.85107	1.02274	0.000669783	0.00247829
SBDS	0.84498	7.18204	2.50253e-05	0.000156261
POLR2I	0.844866	3.70094	9.56078e-10	2.81324e-08
AHR	0.844162	6.00197	8.7519e-05	0.000443239
C1orf228	0.844134	5.37909	1.29356e-06	1.23728e-05
VPS25	0.843656	4.55595	1.94731e-12	1.40106e-10
BTG3	0.840298	4.60428	0.000643579	0.0023932
CD83	0.840252	5.41387	0.0230445	0.0484958
CCDC96	0.840008	2.2862	7.4035e-05	0.000382771
SECTM1	0.838677	3.8963	0.00303929	0.00886818
NFKBIE	0.838445	4.85445	0.00129644	0.00431967
DNAJB11	0.837206	5.44577	8.55196e-12	5.01955e-10
BNIP1	0.836998	3.77766	1.84478e-05	0.000119786
DBF4	0.836804	4.65856	4.24953e-05	0.000241913
TIMELESS	0.83623	4.3441	7.39451e-09	1.55886e-07
TOR1AIP2	0.835647	5.18222	6.4043e-08	9.39747e-07
TSPYL2	0.83445	7.72465	6.21671e-05	0.00032998
IQCC	0.832097	1.15436	0.000793274	0.00284365
TAPBP	0.832089	8.45991	3.10636e-16	9.62281e-14
TOB1	0.829558	6.93064	0.000347089	0.00141523
DOLK	0.827232	2.61007	2.11324e-07	2.6344e-06
ILF2	0.825499	6.91401	4.25725e-13	4.16649e-11
SLC3A2	0.825301	7.24424	1.10952e-06	1.08921e-05
GEMIN4	0.824883	5.19217	6.76477e-13	6.13339e-11
DECR2	0.824237	2.5611	7.32328e-06	5.44098e-05
RNF157	0.823711	6.7344	1.4375e-08	2.70794e-07
GRAMD1B	0.822133	4.72393	4.0424e-07	4.64751e-06
PLA2G15	0.82194	3.47975	2.8817e-08	4.83258e-07
CDKN2D	0.8215	6.53204	1.45748e-06	1.37394e-05
GLB1L3	0.819716	1.942	0.000243961	0.00104842
LENG8	0.818044	9.52332	9.9481e-06	7.07533e-05
C11orf35	0.817707	2.55888	4.89271e-06	3.8425e-05
NCF1	0.817034	3.25867	0.00444124	0.0122353
GRPEL1	0.816574	5.48433	2.5355e-09	6.33988e-08
RAB15	0.815566	4.53875	0.000783032	0.00281145
61E3.4	0.812074	4.88953	9.69744e-08	1.33844e-06
KRTCAP3	0.811664	1.53077	5.06267e-05	0.00027881
MRPL17	0.811177	3.82551	1.05032e-07	1.44073e-06
PSME2	0.810755	7.42767	1.85086e-13	2.09453e-11
KCNC3	0.809129	1.66275	0.000244921	0.00105161
C11orf75	0.809099	1.96829	0.00182566	0.0057758
GBP2	0.807266	8.32582	4.23676e-11	1.97692e-09
NPR2	0.805636	2.10018	1.33146e-05	9.09832e-05
MED9	0.804309	4.27885	3.7678e-09	8.846e-08
CSTF2	0.803482	3.56401	8.94096e-09	1.8162e-07
CALM3	0.803345	8.66543	1.04889e-12	8.66461e-11
C4orf48	0.802587	2.20126	1.58034e-05	0.000104718
FANCA	0.801896	3.29601	0.000217009	0.000952185
DDX47	0.801357	5.85874	1.84371e-08	3.32703e-07
PRSS53	0.800929	3.92154	0.000505964	0.00194973
TWISTNB	0.799882	4.58703	1.02196e-05	7.24993e-05
CEACAM1	0.799311	2.46958	0.000460149	0.00179238
KPTN	0.797858	2.27191	1.67596e-07	2.17836e-06
REM2	0.797746	2.6404	6.52345e-05	0.000343572
ADAMTS13	0.796936	1.404	2.81093e-05	0.000172144
PAQR6	0.796621	1.48513	7.90935e-05	0.000405914
SNRPA	0.795755	6.18347	5.00595e-09	1.14633e-07
NR2F6	0.795505	0.994859	0.0127275	0.0293683
METTL1	0.793873	2.60064	7.68899e-08	1.10603e-06
IFRG15	0.793557	1.54291	0.00107248	0.00368123
GPC2	0.793366	2.57236	0.00123843	0.00414744
KAT2A	0.793299	6.35687	8.52826e-10	2.59074e-08
CXCR6	0.792676	3.66182	0.0102584	0.0245709
TNIP2	0.792525	6.09885	3.95461e-14	5.51273e-12
HN1	0.791944	5.69046	7.47502e-09	1.5699e-07
MRPL44	0.79164	5.18689	2.0669e-06	1.83959e-05
RPP25	0.791326	1.57953	0.00109973	0.00375397
NECAP1	0.791026	5.6861	1.62438e-06	1.49959e-05
SLC25A33	0.790209	3.10364	0.000313023	0.00129194
ZNF844	0.787579	3.87461	0.000875875	0.00308831
DUS3L	0.785021	5.73357	4.05163e-06	3.27419e-05
CELF6	0.784971	2.70339	6.01847e-06	4.58143e-05
ZNF451	0.784798	5.85144	1.06106e-08	2.12059e-07
RP11-259P6.1	0.784647	1.82601	0.00150233	0.00489311
FAM156B	0.783824	5.01827	3.57965e-08	5.81927e-07
FAM98A	0.78349	3.72499	8.20906e-10	2.52894e-08
ARMC5	0.782834	4.513	7.38812e-08	1.06726e-06
CD7	0.781489	7.7938	6.9968e-07	7.39605e-06
COIL	0.779783	4.92615	2.03173e-09	5.25703e-08
POC1B-GALNT4	0.779728	1.80511	0.00231486	0.00704375
BTBD3	0.779606	1.70411	0.00530707	0.0142339
CTD-2267D19.3	0.7788	1.44635	0.00214214	0.00658183
SMPD3	0.776762	2.50645	0.00036	0.00145619
FAM91A1	0.774518	4.84643	2.01933e-05	0.000129647
IFI6	0.773609	5.04395	5.37632e-06	4.16366e-05
STIL	0.77215	1.94291	0.00022868	0.000994634
AGRN	0.77154	3.34289	0.000222932	0.000973812
QPRT	0.769685	1.3283	0.000804638	0.00287883
SULT1A4	0.769683	2.3906	0.00616889	0.0161757
SQLE	0.769421	3.20509	5.76669e-06	4.41343e-05
ATG9A	0.768091	6.10404	8.13506e-10	2.52006e-08
CYP2D6	0.767975	1.87143	0.00883355	0.0217082
P2RX7	0.766333	3.79063	0.000677681	0.00249917
RAE1	0.765822	4.87871	2.65346e-09	6.56129e-08
RBBP6	0.765535	7.3221	3.90397e-10	1.35629e-08
SMG8	0.765261	4.5188	5.91117e-06	4.50898e-05
GYPC	0.76477	7.18535	1.73989e-07	2.23798e-06
MAP3K8	0.763814	5.12745	0.00860515	0.0212593
E2F2	0.763001	4.15374	0.000310125	0.00128141
MSS51	0.76258	1.81857	1.38941e-05	9.44797e-05
PLAGL1	0.7614	2.20772	1.32057e-06	1.26087e-05
UAP1L1	0.761281	4.02121	2.9999e-06	2.54797e-05
ATG2A	0.760603	6.39483	6.44364e-06	4.86523e-05
RNF26	0.760308	5.49423	2.18946e-10	8.22115e-09
FBXO45	0.759138	3.71876	7.03156e-07	7.41873e-06
TPM2	0.758824	5.35969	0.00189115	0.00594794
SRM	0.758681	5.49123	1.01794e-11	5.79185e-10
TSPAN4	0.758416	1.32524	0.00122093	0.00409623
THAP2	0.758192	3.39093	9.26991e-06	6.67386e-05
CENPN	0.757424	2.44092	0.00134653	0.00445726
IKZF5	0.757046	5.63881	7.24447e-06	5.38602e-05
UBE2L6	0.756511	6.99842	4.98349e-08	7.61884e-07
SUSD2	0.756289	1.02537	0.00406325	0.0113482
CCDC86	0.755387	4.54953	5.39231e-09	1.21485e-07
CKS2	0.753296	2.28392	0.00910667	0.0222601
TRAFD1	0.75322	6.26075	1.3848e-07	1.85171e-06
INPP1	0.752762	2.47648	1.5828e-06	1.47218e-05
ZBTB9	0.752754	3.36652	5.78868e-08	8.68847e-07
AP006621.5	0.752601	1.90978	0.000309977	0.00128141
NDUFS3	0.751018	5.49207	6.93508e-10	2.20342e-08
AC008676.1	0.750717	0.955097	0.0229468	0.0483748
IGFBP4	0.749515	4.07792	0.005406	0.0144402
CDK2	0.749129	4.37811	1.24057e-07	1.68307e-06
EPHB4	0.747072	3.79247	2.4268e-05	0.000152386
NFKBIB	0.746871	5.45412	3.30798e-07	3.91204e-06
LRRC24	0.745763	1.56199	0.000159449	0.000736915
CCDC84	0.745105	4.50254	1.99008e-05	0.000128142
WBSCR22	0.74431	5.76263	9.07873e-11	3.92426e-09
UPP1	0.743816	6.68975	5.1047e-11	2.3427e-09
SIVA1	0.743729	6.46935	7.51329e-09	1.57201e-07
GMNN	0.743504	2.07542	0.000202787	0.000898936
GPCPD1	0.743266	6.76791	1.18429e-06	1.15072e-05
LRRC16A	0.74307	2.97325	0.000488068	0.00188991
GTF3C6	0.742759	4.2415	1.64482e-08	3.04702e-07
SIRT6	0.740445	4.4805	1.32199e-09	3.63124e-08
ULK1	0.740281	6.19613	5.33459e-10	1.77057e-08
BZRAP1	0.740167	5.76824	0.00120717	0.0040586
STMN1	0.739409	5.2548	4.56366e-05	0.000255749
VWA5A	0.739399	3.46185	2.75499e-10	1.01398e-08
UTP15	0.738834	3.7999	3.90006e-05	0.000224889
PABPC1L	0.738678	5.36103	1.84782e-07	2.36318e-06
LAMTOR5	0.738477	5.19034	4.01947e-10	1.38242e-08
GPRASP1	0.738389	6.24268	0.000205445	0.000908527
ALDH4A1	0.738166	1.57652	0.000290874	0.00121084
CASC5	0.737984	1.30784	0.0117958	0.0275781
SAMD4A	0.737713	1.31632	0.0110265	0.0260635
IL6ST	0.737366	7.65773	0.000405365	0.00160934
CCDC94	0.73718	5.39673	8.80793e-07	8.91343e-06
AEBP1	0.736965	3.62186	0.00334902	0.00961592
ETF1	0.736511	6.50345	4.33791e-05	0.000245565
PLAC8	0.736427	6.09167	3.28431e-11	1.57196e-09
DDX21	0.736104	7.22573	2.71458e-06	2.33049e-05
RGPD8	0.735504	3.47636	0.00171675	0.0054748
AMD1	0.735326	6.44941	1.69711e-06	1.55387e-05
SCML1	0.735178	3.16599	0.0144768	0.0326879
ACRC	0.734943	2.37321	2.19603e-05	0.000139386
RHPN1	0.734796	5.8115	8.3737e-06	6.1035e-05
ANKRD54	0.733929	4.18259	5.65983e-07	6.1519e-06
NCAPH	0.733387	2.40751	0.000559989	0.00212596
YKT6	0.733078	6.64432	1.4606e-11	7.86888e-10
LPAR2	0.733026	6.03535	5.27327e-09	1.19285e-07
ZNF557	0.732394	3.29637	1.81392e-05	0.000118228
KIAA1984	0.73126	2.36218	6.32072e-05	0.000334704
FAM213A	0.73123	1.95284	0.00234522	0.00711629
CENPE	0.731089	1.77079	0.00830186	0.0206243
NDUFV2	0.73077	5.65922	5.9037e-09	1.29858e-07
TCEB3	0.730598	5.8831	1.93732e-09	5.07158e-08
LRRC57	0.730332	4.0176	1.07289e-06	1.05604e-05
LRRC59	0.730128	5.97338	2.31885e-09	5.87724e-08
ITGA10	0.730122	1.68563	0.00142056	0.00467319
SNRPC	0.726638	5.42813	1.45673e-09	3.94308e-08
CD4	0.726479	9.55171	3.54206e-06	2.9347e-05
TCIRG1	0.726433	8.22466	1.00282e-09	2.91236e-08
DTX1	0.726402	4.20183	0.000259339	0.00110345
CCDC106	0.725393	1.79622	0.00257488	0.00771421
UFD1L	0.725198	6.02324	7.03128e-10	2.22764e-08
FBXO33	0.724309	6.39566	1.60802e-05	0.000106425
PTTG1	0.7238	3.36717	3.66178e-05	0.000213578
RCE1	0.72319	4.70566	6.8169e-07	7.22643e-06
61E3.4	0.723117	3.60517	0.00174492	0.00554871
ZNF805	0.722985	3.72175	8.69564e-05	0.00044099
KRR1	0.722104	5.35235	8.28338e-07	8.48267e-06
UQCRFS1	0.721772	6.52765	7.88191e-08	1.12981e-06
SRSF10	0.720839	6.81531	2.15616e-05	0.000137482
PET100	0.720808	5.01839	1.88734e-07	2.39722e-06
LAP3	0.719772	5.12798	7.18339e-07	7.54323e-06
ZNF212	0.718919	3.99913	1.5215e-05	0.000101664
SLC25A28	0.718681	6.21282	1.25532e-09	3.49984e-08
FAM103A1	0.718588	4.32835	3.25121e-06	2.72818e-05
GRINA	0.718519	5.66072	3.43071e-09	8.14028e-08
BCL9	0.718019	5.04204	1.27096e-06	1.21978e-05
PROSAPIP1	0.717838	4.2877	0.00177258	0.00562385
MRPL55	0.716956	5.1615	1.16868e-07	1.59135e-06
TNFSF13	0.716777	2.52395	0.010848	0.0257452
C15ORF37	0.716737	1.48164	0.00119392	0.00402376
EIF3B	0.716202	7.2224	2.08401e-13	2.27851e-11
PITPNM2	0.715978	6.0653	0.000100851	0.000500976
TUBG1	0.7151	2.77348	3.70154e-06	3.04422e-05
ATP2A2	0.714939	7.15431	1.48918e-10	6.01713e-09
CDK3	0.712741	2.73969	3.89915e-05	0.000224889
TRIP6	0.711968	3.08788	4.22601e-06	3.39053e-05
CHPF	0.711601	3.65707	3.96575e-06	3.21411e-05
MYH3	0.711025	3.16048	4.07106e-06	3.28513e-05
SNX18	0.710396	5.48141	1.37222e-05	9.34248e-05
YARS	0.710182	6.49083	2.43131e-12	1.71607e-10
GAS8	0.70923	2.74625	1.88344e-06	1.70211e-05
MAD2L2	0.709043	4.65936	2.83248e-08	4.77157e-07
DOT1L	0.708188	5.92304	1.18155e-12	9.47959e-11
POLR3E	0.707872	6.27896	2.01173e-06	1.79623e-05
TMEM183A	0.70782	6.68619	1.12795e-08	2.22635e-07
CCNF	0.707798	2.7381	0.000216104	0.000949565
AMT	0.707162	4.53015	0.000112345	0.000549024
VAMP3	0.706774	5.28396	7.95896e-09	1.65285e-07
DPH1	0.705831	5.84498	1.26685e-08	2.44851e-07
ASPHD2	0.704386	2.82844	1.08481e-05	7.6375e-05
FKBP11	0.70421	6.48421	5.04307e-05	0.00027813
SLC16A1	0.703836	3.8566	0.000100691	0.000500402
U2AF1L4	0.703672	5.49738	7.21461e-09	1.53252e-07
ZNRF1	0.703192	3.87451	2.90879e-06	2.48193e-05
PLCXD1	0.701214	4.36147	0.000144297	0.000676703
MTHFD2L	0.700945	2.38938	3.169e-06	2.66924e-05
CORO1B	0.700686	5.6783	1.65394e-06	1.52184e-05
AKIRIN2	0.699979	5.52129	1.47994e-07	1.95317e-06
RAB24	0.699567	5.09356	1.67572e-06	1.53681e-05
ATF5	0.698969	3.94255	8.74319e-06	6.33967e-05
FAM184A	0.698672	2.94528	0.000269643	0.00113689
ZFP36L1	0.69858	8.00754	2.58118e-06	2.22797e-05
BRI3	0.695875	4.4106	1.42553e-07	1.89482e-06
CSF1	0.695617	4.73128	0.0037421	0.0105865
ZNF408	0.694936	4.2299	4.7767e-07	5.31104e-06
SLC25A10	0.694844	1.87061	4.47386e-05	0.000251474
RBBP8	0.693719	2.79031	0.000910777	0.00319402
HYPK	0.692951	3.66787	1.77302e-05	0.000115901
TIFA	0.692751	4.61972	0.00110579	0.00376656
PHPT1	0.692638	4.72442	2.12499e-06	1.88227e-05
GOLGA8A	0.692207	8.33487	0.000618631	0.00230983
TAGLN	0.69116	2.84131	0.0143907	0.0325197
KBTBD4	0.69042	5.58761	4.57845e-08	7.13456e-07
CASZ1	0.689259	4.29121	0.000907506	0.00318358
NAA25	0.687961	4.38274	8.74865e-08	1.22878e-06
KDM2A	0.68618	9.04331	1.97889e-06	1.77686e-05
PRR22	0.685633	1.6319	0.000748887	0.00271332
NPEPL1	0.685171	6.62245	1.3628e-05	9.28405e-05
AAR2	0.684953	5.74547	2.6575e-08	4.51774e-07
FAM83H	0.684686	3.30665	8.09228e-07	8.3084e-06
SLC25A3	0.684165	7.90394	1.87305e-09	4.96159e-08
RBCK1	0.684151	7.23604	2.02102e-10	7.69227e-09
WDR74	0.682957	5.92162	0.000126057	0.000604381
POLR2D	0.682668	4.85391	3.18525e-07	3.79102e-06
PPP1R14B	0.682637	4.68495	2.40879e-09	6.05019e-08
SESN2	0.682278	4.32397	0.00640832	0.0166859
LUC7L3	0.681202	7.2208	9.22613e-05	0.000464642
LMTK2	0.681171	5.8486	8.11308e-08	1.157e-06
CCNJ	0.681048	3.04179	1.46821e-05	9.88141e-05
IFITM1	0.680385	9.38435	1.72065e-08	3.15604e-07
HAUS3	0.679238	6.29922	0.000647903	0.00240607
C4A	0.678889	1.88039	0.000453097	0.00176923
MVP	0.677921	8.2271	2.29147e-09	5.83437e-08
CACYBP	0.677805	5.8499	6.47165e-06	4.87977e-05
CHKA	0.677523	1.80631	0.000937156	0.00327623
LY96	0.677244	1.00567	0.0143536	0.0324727
ZC3H12A	0.676952	6.99014	0.0069354	0.0178079
SLC25A36	0.676746	5.63401	0.000113782	0.00055483
FBXO32	0.67656	6.07469	3.31353e-06	2.77421e-05
GRN	0.676558	5.7044	0.000120526	0.000581362
C1orf131	0.676144	3.78351	7.6962e-08	1.10603e-06
TADA3	0.6761	6.49777	2.07527e-07	2.59761e-06
TFG	0.674792	5.29162	1.41559e-08	2.68026e-07
LACTB	0.673432	3.31646	4.90261e-08	7.52352e-07
YOD1	0.672424	4.43079	0.000159398	0.000736915
SNIP1	0.671635	4.48348	0.00115684	0.0039213
HSP90AB1	0.671095	9.69822	1.12772e-06	1.10347e-05
DDX51	0.670872	5.79086	4.41803e-08	6.93942e-07
RNFT2	0.670717	1.08732	0.00250799	0.00754493
CRELD2	0.669645	4.9637	1.89696e-08	3.41209e-07
CCRL2	0.669262	1.41707	0.0190794	0.0412993
TRIAP1	0.668657	4.27634	1.11089e-05	7.79158e-05
THUMPD3	0.666942	4.71265	2.52336e-06	2.18312e-05
RNF31	0.666571	3.50878	0.00151603	0.00493054
TTF2	0.665218	4.54484	1.58295e-08	2.95202e-07
C20orf111	0.664577	6.31994	0.00204125	0.00632334
RIC3	0.663301	3.98124	0.00279587	0.00824816
SAR1A	0.662794	6.1187	2.32897e-05	0.000147237
BAIAP2L2	0.661405	0.915881	0.00445478	0.0122696
HAS3	0.661355	2.33602	0.000207166	0.000914253
TWF1	0.660729	5.0558	0.000197922	0.000881123
CTC-479C5.12	0.660633	5.24502	1.30391e-06	1.24603e-05
NMB	0.660325	1.61771	0.000586753	0.00221063
SPATA20	0.659974	5.40875	3.99974e-05	0.000229332
HMBS	0.659757	3.28436	3.12344e-06	2.63719e-05
ELF2	0.659079	5.78805	1.44191e-06	1.36158e-05
FAM153A	0.657594	4.22863	0.0177986	0.038996
HMGA1	0.657292	7.202	6.4463e-07	6.89728e-06
DDX24	0.657025	8.48614	5.6329e-05	0.000304242
U2AF1	0.656903	6.84105	9.25478e-05	0.000465746
MTHFD2	0.656454	5.11989	0.000162025	0.000746469
AFF3	0.656346	3.30359	0.00845418	0.0209374
H1F0	0.655848	3.57292	0.00556378	0.0147943
ZNF18	0.655424	4.4587	4.3957e-06	3.51153e-05
S100A13	0.654401	2.16979	0.000304039	0.00125906
PRDX4	0.65437	3.22923	1.05405e-05	7.4539e-05
SULT1A1	0.653573	4.21038	3.51833e-05	0.000206399
PIGH	0.653572	3.94216	1.48525e-06	1.39424e-05
KIAA0907	0.65333	4.99861	0.0026305	0.00784577
OGT	0.653195	9.14236	1.47103e-05	9.88965e-05
GEN1	0.653139	1.82105	0.00763278	0.0192843
SFXN1	0.653064	6.05297	1.52965e-06	1.4323e-05
MBIP	0.652877	3.99886	3.83951e-05	0.000222201
TMEM180	0.652661	2.72463	0.000127163	0.000608071
ADAP1	0.652438	4.74258	0.00312783	0.00907664
PARP12	0.651985	6.82489	1.90046e-10	7.31015e-09
TICAM1	0.650548	5.39339	3.20501e-05	0.000190967
DNAJC30	0.648574	3.56894	3.20379e-05	0.000190967
HIST2H2BE	0.648131	3.21914	0.00237092	0.00718491
TADA1	0.648079	4.10783	1.45608e-06	1.37379e-05
UBFD1	0.648024	5.06342	5.8704e-08	8.75948e-07
NDUFS8	0.647961	5.32197	1.32988e-09	3.64395e-08
MEF2BNB-MEF2B	0.646486	3.275	0.000405931	0.00161044
ZXDB	0.646274	5.64434	2.54127e-05	0.000158414
QTRT1	0.645336	5.04911	5.32678e-08	8.06027e-07
BCL7B	0.645319	6.64536	5.81479e-06	4.43851e-05
TAF1C	0.644969	6.98991	1.2152e-05	8.4017e-05
GUCD1	0.644781	6.44806	1.43321e-08	2.70442e-07
MRPS2	0.644211	5.26068	2.158e-09	5.53241e-08
CDK11A	0.644099	6.60385	1.42975e-05	9.6751e-05
SLC12A9	0.643842	6.82488	3.13455e-10	1.14611e-08
AC108463.3	0.643037	1.34817	0.00871109	0.0214782
DGCR14	0.64142	4.80858	1.46306e-05	9.85862e-05
ISG15	0.64125	5.55536	0.000187283	0.000840813
MTX3	0.640949	4.18004	3.20015e-05	0.000190947
SMTN	0.640778	1.24649	0.0072617	0.0184891
NDST2	0.640638	6.57909	9.22277e-12	5.35689e-10
C2CD2	0.640453	3.10087	5.66116e-06	4.35102e-05
BAK1	0.640364	5.85935	2.89233e-06	2.46977e-05
CHAF1A	0.640232	4.39793	1.11728e-07	1.52695e-06
NAGPA	0.639548	5.11197	4.70345e-09	1.08374e-07
RPP38	0.639146	3.82056	3.52733e-06	2.92918e-05
CHMP2A	0.639031	5.61338	1.98435e-08	3.51262e-07
ISCU	0.637988	6.86879	2.49027e-07	3.07547e-06
MCL1	0.637727	9.90418	1.06613e-08	2.12692e-07
TNFRSF14	0.637168	8.63639	4.23667e-09	9.86374e-08
IPO4	0.636958	5.2384	8.52934e-09	1.74531e-07
IZUMO4	0.636891	3.11504	4.26306e-05	0.000242436
MYBBP1A	0.636574	6.09987	1.80533e-08	3.27073e-07
PARP14	0.63636	6.78494	5.78563e-06	4.41927e-05
D2HGDH	0.636025	5.92431	3.12385e-06	2.63719e-05
RNMT	0.635387	6.00232	9.32847e-05	0.000468187
LTV1	0.634857	4.75784	1.10334e-08	2.18164e-07
PDCD1	0.634122	5.13009	0.0123046	0.0285698
MTHFD1	0.633085	4.90641	7.93057e-07	8.22714e-06
PARP3	0.632722	4.69024	3.18521e-07	3.79102e-06
RP11-54H19.8	0.632676	1.21368	0.00801807	0.0200173
KLC2	0.632351	4.72567	1.46196e-06	1.3767e-05
MAPK6	0.632314	5.29803	8.58989e-06	6.23662e-05
MRPL4	0.631751	5.15131	1.78486e-10	7.0335e-09
NDOR1	0.631728	5.89919	7.49512e-09	1.57116e-07
CTSK	0.631577	3.02533	0.00164794	0.00529895
RBM48	0.631562	4.23879	8.8212e-05	0.000446546
PGRMC1	0.63014	4.09609	7.48245e-06	5.54079e-05
HIAT1	0.630133	6.06054	4.27447e-05	0.000242837
DTX3	0.629568	5.70963	7.43188e-10	2.32378e-08
IRF9	0.629175	6.7581	2.1882e-08	3.8189e-07
RSRC2	0.628844	6.92059	0.000389828	0.0015543
HOXB3	0.62775	2.38431	0.00967098	0.0233747
UCP3	0.627607	2.27945	1.45554e-05	9.81391e-05
TRIB2	0.626829	8.0572	4.69784e-06	3.72381e-05
HMGCS1	0.626813	4.82055	2.69283e-06	2.31359e-05
ARSA	0.626679	6.39747	3.48543e-07	4.08293e-06
TMPRSS3	0.62651	1.74153	0.0123349	0.0286224
AGMAT	0.625101	3.89362	0.000720312	0.00262749
ARHGEF4	0.624886	1.31197	0.0142107	0.0321847
KIF11	0.624882	2.9604	0.00913273	0.0223058
NUMBL	0.62401	3.74521	1.57171e-07	2.06208e-06
C5orf30	0.623656	1.97468	0.00196418	0.0061409
STXBP2	0.623091	6.92824	4.93641e-10	1.65318e-08
CISD3	0.622892	4.09286	0.00024868	0.00106542
NEFH	0.6227	1.4641	0.00633952	0.016526
ZNF8	0.622111	3.0794	0.00145631	0.0047725
FBXL12	0.621994	4.85802	2.62509e-07	3.21703e-06
RP11-47I22.3	0.621843	1.36586	0.00781134	0.0196154
C5orf24	0.621564	4.64146	1.48417e-05	9.95797e-05
FDXACB1	0.621398	2.87237	2.0043e-05	0.000128756
SLC37A1	0.621371	4.80526	8.8246e-10	2.64548e-08
KIAA1683	0.621281	4.29875	0.00198125	0.00618512
CREG1	0.621169	3.83477	0.000117355	0.00056877
MASTL	0.62106	4.15022	0.0185115	0.0402574
GAL3ST4	0.620936	3.63677	0.00873304	0.0215276
PLEKHG2	0.620654	5.97539	1.31662e-08	2.53024e-07
SCARB1	0.620311	1.68107	0.00111815	0.00380288
STRAP	0.620174	5.91443	2.90571e-08	4.85125e-07
CDCA7	0.620078	3.8694	0.00202547	0.00628842
CANT1	0.620011	5.75915	7.96331e-12	4.80037e-10
ZKSCAN2	0.619813	3.35161	0.000312667	0.00129095
EME2	0.619699	5.76564	3.67283e-05	0.000214111
FRMD4B	0.618694	4.78491	0.00827179	0.0205679
EML3	0.618176	7.27093	3.59187e-08	5.82293e-07
DNPEP	0.618017	5.76516	8.3828e-10	2.57079e-08
CRTC3	0.617506	7.94196	3.67817e-07	4.2862e-06
GORAB	0.616658	3.88268	0.00110431	0.00376268
TAF11	0.615998	4.74208	7.6084e-07	7.9298e-06
RASA4B	0.615755	4.98742	0.000160136	0.000739475
MXD1	0.615474	4.98432	0.00589655	0.0155715
C9orf16	0.615421	6.43644	6.787e-08	9.89393e-07
C20orf24	0.615104	5.51443	1.85107e-07	2.36462e-06
NARF	0.614931	6.02033	2.89846e-09	6.98135e-08
BRIX1	0.614681	4.57146	4.2047e-05	0.000239728
ZBTB39	0.61446	5.07229	3.52752e-06	2.92918e-05
PDF	0.613314	2.61498	0.000868607	0.00306705
MST1	0.613229	2.98801	0.000152313	0.00070893
FAM115C	0.613106	6.30584	0.000391166	0.00155907
PDIA5	0.612912	1.97243	9.27872e-05	0.00046653
SMPD4	0.612877	6.58997	1.1655e-07	1.58895e-06
SRSF6	0.612421	8.08964	1.39534e-06	1.32207e-05
NPM3	0.612157	3.40369	0.000655941	0.00243268
PATL1	0.612097	6.63233	4.17294e-07	4.7828e-06
ATXN7L2	0.611588	4.39657	3.19817e-06	2.68974e-05
AHCY	0.611506	5.46788	1.25642e-06	1.21207e-05
B3GAT3	0.611304	6.02698	2.75407e-09	6.74155e-08
MAPK8IP3	0.611223	7.70564	0.000156624	0.000725964
TIMM44	0.611145	4.89274	4.90459e-08	7.52352e-07
XKR8	0.611068	4.32688	4.88667e-05	0.000270721
LYSMD4	0.610755	4.07167	3.41773e-06	2.85289e-05
IFI27L2	0.609985	4.16047	0.00705557	0.0180675
APOL6	0.60881	6.11824	1.05861e-06	1.0429e-05
SLC31A1	0.60819	3.08369	6.27692e-05	0.000332859
CDK5	0.608064	2.57588	2.33052e-05	0.000147252
TXNDC17	0.607999	2.98987	5.13309e-05	0.000281714
MIEN1	0.607353	5.1286	3.10154e-08	5.14709e-07
FAAH	0.607247	2.09699	0.00161358	0.0052056
RANBP1	0.606992	5.59801	4.09004e-10	1.39914e-08
AP2S1	0.606709	4.79171	4.66443e-07	5.20178e-06
PLSCR3	0.606401	7.5117	1.73751e-06	1.58306e-05
TRIM22	0.605571	8.52275	2.01775e-08	3.55482e-07
METTL21D	0.605405	3.63172	0.000124042	0.00059523
TYW5	0.604996	3.65065	0.000153209	0.000712506
POU2F1	0.60493	4.30932	0.00108422	0.0037101
TREX2	0.604632	1.23278	0.00530414	0.0142294
TFE3	0.604411	6.00829	8.18133e-10	2.52737e-08
SF3B14	0.604257	5.38307	1.16457e-06	1.13625e-05
ATAT1	0.604245	2.60048	0.000691691	0.00254076
ETS2	0.604204	4.6805	4.14281e-05	0.000236441
BBC3	0.604036	4.11002	0.00159677	0.00516278
DNAJC2	0.603695	5.07211	3.03368e-07	3.65004e-06
UPK3BL	0.603525	6.23849	0.00546567	0.0145612
QRICH2	0.603523	2.17144	0.00010828	0.000531487
CYC1	0.601658	5.89066	3.27324e-08	5.36812e-07
SREK1	0.60081	5.82223	8.11939e-05	0.000415355
PIM2	0.600768	8.35893	0.000257682	0.00109738
FDXR	0.600576	3.00075	0.00100325	0.00347138
MTPAP	0.600324	4.35252	1.29974e-05	8.90336e-05
PMPCA	0.598973	5.62407	1.91016e-09	5.02409e-08
ACRBP	0.598945	1.27905	0.0129265	0.029744
MOCS3	0.598558	2.43852	0.000782228	0.00280947
RGMB	0.598547	4.17211	0.00504234	0.0136453
PGAP1	0.598165	2.90948	0.00644026	0.0167417
IDH2	0.597722	6.75464	8.04874e-07	8.27753e-06
C18orf21	0.597631	3.99624	2.76739e-05	0.000169664
ELMO3	0.597508	2.20605	0.000394669	0.00157191
ARPC1A	0.597111	4.8993	1.10033e-08	2.17955e-07
NFKB2	0.596865	6.35899	1.69088e-05	0.00011138
C15orf52	0.596216	1.66376	0.00043052	0.00169472
MIIP	0.595371	5.45564	1.25133e-06	1.2103e-05
ZP3	0.595017	1.08424	0.0188774	0.0409414
ACY1	0.594582	2.48628	1.82879e-05	0.000119058
IGF1R	0.594429	5.52494	0.0165299	0.0365901
GBP4	0.594217	7.47299	0.00129684	0.00431971
PXMP2	0.593809	1.99646	0.00086139	0.00304476
RHBDD2	0.593713	6.7864	0.00280103	0.00825722
CPT1B	0.593158	6.07311	0.000349286	0.00142162
LRRC27	0.592898	1.81197	0.012628	0.029187
GDE1	0.592845	5.69657	9.97634e-05	0.000496236
CIT	0.592843	2.0887	0.00413796	0.0115251
PSME1	0.592805	8.20475	2.94376e-08	4.90715e-07
MRPL9	0.592617	5.78724	4.53497e-08	7.10376e-07
ADNP2	0.592274	6.04121	0.0012753	0.00426197
TXNDC5	0.591783	5.38197	1.54711e-05	0.000102921
GK	0.590969	2.89436	0.00240912	0.00728484
PAFAH1B3	0.590826	4.07759	1.81695e-05	0.000118357
CCDC59	0.590813	5.92985	5.02803e-05	0.000277587
RNF215	0.589383	2.59496	1.12703e-05	7.8751e-05
ZNF689	0.589105	4.98086	3.48261e-05	0.000204689
GPAA1	0.588817	6.21552	2.58596e-09	6.4372e-08
PLIN2	0.587845	5.88849	2.43007e-06	2.11389e-05
ZNF512B	0.587657	6.4976	1.377e-06	1.31027e-05
ZNF639	0.587651	5.65695	0.000162989	0.000749547
SLC35A4	0.587485	6.69711	1.28461e-09	3.56367e-08
NTN5	0.587468	1.01939	0.0141055	0.0319984
OTUB1	0.58678	6.77347	8.73193e-10	2.62476e-08
FUCA1	0.586712	2.9172	3.79533e-05	0.000220331
COX5B	0.586645	6.04908	3.03748e-07	3.65004e-06
NOTCH1	0.584539	7.01945	1.17374e-06	1.14319e-05
MRPL41	0.584416	5.80083	1.21409e-06	1.17735e-05
ADAM19	0.584387	7.21794	0.000208542	0.000919231
HNRNPH3	0.583784	7.28272	2.07344e-07	2.59761e-06
MRPS24	0.582758	5.24377	1.47543e-06	1.38618e-05
COX8A	0.581884	6.35181	1.95765e-07	2.46965e-06
PPP1R3B	0.581018	4.46502	0.000634683	0.00236327
CRIM1	0.58094	3.2299	0.0111422	0.0262924
YIF1B	0.580783	4.73302	5.145e-09	1.17096e-07
ADPRHL2	0.580753	5.0468	3.20938e-05	0.000191089
SEC61A2	0.580667	2.73865	0.00135548	0.00448423
UBAP1L	0.580032	3.99096	0.00271651	0.00805492
MRPL32	0.578358	4.88012	4.64196e-07	5.18708e-06
ACADVL	0.578183	7.73424	1.01118e-05	7.17805e-05
FAM136A	0.578027	5.25311	2.45865e-06	2.13376e-05
MAK16	0.577997	4.44053	0.000108688	0.000533255
C19orf24	0.577462	4.73766	8.8402e-07	8.9218e-06
CLCN7	0.577143	6.83804	5.22905e-08	7.95558e-07
NLGN3	0.576571	1.99575	0.000670986	0.00247879
ING3	0.576261	4.74495	0.000701646	0.00257139
ENG	0.575647	3.71627	0.000161424	0.000744192
DTYMK	0.575286	3.52964	0.000582668	0.00219672
CYP51A1	0.575194	3.8484	0.00858678	0.0212187
PNISR	0.57436	8.173	6.21215e-06	4.70958e-05
EAF1	0.573935	5.92295	6.33943e-06	4.79304e-05
FBRS	0.573404	7.69509	5.25637e-08	7.96455e-07
DDX49	0.572907	5.18273	8.0273e-09	1.66395e-07
TAP2	0.572564	7.98757	4.80548e-06	3.79395e-05
LRP8	0.571936	3.77158	0.000192477	0.000859633
FBXO44	0.571082	5.94828	1.82028e-06	1.64905e-05
FBXO41	0.570962	6.06895	2.85043e-06	2.4396e-05
KLF6	0.570634	9.46402	0.0105093	0.0250917
PLEKHM2	0.570124	7.11074	6.24012e-09	1.36451e-07
PAICS	0.570023	4.89503	0.000136619	0.000647227
EAPP	0.569981	5.88851	0.000128861	0.000615444
MCOLN1	0.569736	3.3923	1.30412e-05	8.92791e-05
CMPK2	0.56926	3.64607	0.000795768	0.00285167
PARD6B	0.568918	1.11237	0.0112714	0.0265298
CLTB	0.568911	5.5472	9.96886e-08	1.37166e-06
ZFPL1	0.568188	4.60615	2.11423e-07	2.6344e-06
FANCI	0.567732	3.80537	0.000711441	0.0025996
ACTA2	0.566177	2.77688	0.0182922	0.0398816
PMVK	0.565958	4.54654	7.94803e-05	0.000407711
CTSD	0.565445	7.56544	6.80631e-06	5.10108e-05
DKFZP434I0714	0.565283	2.36558	0.00351743	0.01004
AGPHD1	0.565104	1.17159	0.0225817	0.0477329
TARBP2	0.565085	4.62893	2.88991e-08	4.83908e-07
ACSL1	0.564607	4.23218	0.00820341	0.0204299
FAM83D	0.56443	2.33186	0.0116844	0.0273617
MALSU1	0.564397	3.40721	0.000253844	0.00108338
TNFRSF4	0.564163	5.44278	0.00934622	0.0227177
HDAC10	0.563768	6.45527	7.64442e-07	7.9599e-06
APOL1	0.563758	4.79156	0.00430627	0.0119076
HIST2H4B	0.562518	2.15131	0.00426321	0.0118179
YWHAE	0.562039	6.09053	1.67915e-08	3.09518e-07
EIF4G1	0.561501	7.64142	5.78851e-10	1.89863e-08
EDC4	0.560588	7.11512	1.40861e-07	1.8768e-06
TMEM189	0.560286	5.14626	2.90588e-08	4.85125e-07
DPP3	0.560135	5.22674	3.03788e-07	3.65004e-06
GID8	0.559819	5.46826	9.01625e-08	1.2616e-06
CARM1	0.55967	5.47415	2.30249e-08	3.98645e-07
MED18	0.559565	2.64324	8.20626e-05	0.000419414
NANS	0.559545	3.80889	0.000233273	0.00101027
NAA30	0.559026	4.7045	0.00011632	0.000564247
PAK1IP1	0.558693	2.97223	1.53318e-05	0.000102261
TCEB2	0.558048	6.2875	1.05151e-06	1.03774e-05
TRAPPC1	0.557948	6.10646	1.27097e-06	1.21978e-05
CEBPG	0.557807	5.35985	0.000138577	0.000654835
CBX8	0.557524	1.75892	0.0143166	0.0323983
HNRNPH1	0.557328	9.13275	0.00013817	0.000653464
PIDD	0.556922	5.75897	5.37315e-06	4.16366e-05
C19orf66	0.556453	7.14632	3.18886e-08	5.28413e-07
TMEM41A	0.556404	4.24804	1.2547e-05	8.64264e-05
IGSF9B	0.556149	3.74592	0.0122365	0.0284472
IDI1	0.555791	6.08575	0.0105784	0.0252126
INTS12	0.555276	4.70761	0.000103522	0.000511692
CTU1	0.554339	2.6142	0.00371944	0.0105411
GOLT1B	0.55428	3.95052	0.000985897	0.00342088
KHSRP	0.55411	6.87438	1.23744e-10	5.16853e-09
ZNF839	0.554096	4.75199	1.20103e-06	1.1657e-05
IL32	0.553923	9.51816	0.000163713	0.000752566
SNF8	0.552739	5.27325	9.11815e-08	1.27376e-06
DNAJA4	0.551806	5.25327	9.96616e-07	9.92556e-06
PNPLA6	0.551499	6.59333	3.25466e-09	7.75554e-08
PRR11	0.551422	2.0267	0.0108175	0.0257003
GAPDH	0.551187	10.1818	5.19993e-07	5.72454e-06
BRCA2	0.550741	1.70347	0.0124051	0.0287552
PRAF2	0.550398	5.02936	9.80774e-07	9.78318e-06
MCOLN2	0.550052	3.54537	0.02388	0.049955
EDF1	0.549566	7.15982	2.80466e-08	4.73185e-07
PCED1B	0.549418	6.97134	0.000313404	0.00129304
SLC2A1	0.549375	6.1466	0.000177933	0.000806628
RPP21	0.548615	4.37506	5.08942e-06	3.98017e-05
DCLRE1B	0.548082	3.35425	8.01236e-06	5.89094e-05
C15orf61	0.547605	3.18854	0.000514069	0.00197482
PPARGC1B	0.547203	3.41985	0.000960118	0.00334601
ASIC3	0.546868	2.05002	0.00660064	0.0170592
C12orf73	0.546842	1.71137	0.00463143	0.0126841
MZT1	0.546436	3.12932	0.000386984	0.00154461
EGFL8	0.546223	2.3315	0.0158838	0.0353637
PNPLA8	0.545429	5.17962	0.00259962	0.00777239
MDM4	0.545118	6.53488	2.57619e-05	0.000160232
IRF2BP2	0.545057	9.1387	0.0016973	0.00542513
HSH2D	0.545051	5.4929	0.00569996	0.0150988
PDLIM7	0.544989	2.53011	0.00879649	0.0216505
CLPP	0.544274	5.52819	8.09831e-07	8.3084e-06
RIOK3	0.544177	6.26561	0.000146381	0.000685326
RNF213	0.543493	10.0694	0.00201648	0.00626584
UBTD1	0.54296	1.37395	0.00307764	0.00896365
BTBD11	0.542829	5.2425	0.000252217	0.00107809
MRPL10	0.542008	6.55194	0.000820097	0.00292383
CHCHD10	0.541382	4.19812	0.000114765	0.000558828
DENND1C	0.540402	7.63515	1.04621e-08	2.09845e-07
SLC30A1	0.539495	3.17861	0.00415741	0.0115677
CD151	0.539488	4.23204	0.0222944	0.0472137
HPS4	0.539343	5.7153	1.58145e-06	1.47215e-05
EIF4EBP3	0.539256	2.64713	0.00323043	0.00932343
SDF2L1	0.538975	4.11794	2.59557e-05	0.000161168
MUL1	0.538869	5.03065	5.12113e-05	0.000281196
DAK	0.537986	4.90602	2.5807e-08	4.3939e-07
MAF	0.537973	7.49572	0.00110084	0.00375485
ZNF57	0.537699	1.74007	0.00139746	0.00460669
PFN1	0.537477	10.205	2.96243e-07	3.57157e-06
PLCXD2	0.537242	3.48205	0.00426684	0.011825
NCLN	0.537145	6.29568	3.74585e-08	6.03667e-07
LPCAT3	0.537057	4.44064	9.74972e-06	6.96534e-05
HERPUD1	0.536882	6.5497	0.0100401	0.0241464
ERAL1	0.535949	4.68039	6.11612e-07	6.571e-06
MPV17L2	0.535943	2.64745	0.000136974	0.000648608
GPR55	0.53476	3.74674	0.00929497	0.0226095
CCDC23	0.533897	3.74201	0.000174987	0.000796187
OTUD1	0.533342	5.80786	0.000987998	0.00342308
IFI44	0.533294	4.93774	0.00252225	0.00757762
DRAP1	0.533048	6.23891	8.80512e-07	8.91343e-06
VPS37B	0.533016	6.70544	0.0137557	0.0313452
PML	0.532999	6.29699	7.34696e-08	1.06269e-06
EHBP1L1	0.532609	7.88529	2.01154e-06	1.79623e-05
RHBDD3	0.531682	3.73945	5.47611e-06	4.2292e-05
NCAPH2	0.530902	5.9123	4.47411e-06	3.5665e-05
BPGM	0.53043	4.89849	0.0199209	0.0428711
MAPKAPK3	0.530191	6.35993	7.46542e-07	7.79535e-06
SYNE4	0.529942	1.21152	0.0163914	0.0362981
CCDC28B	0.52949	2.04464	0.00625487	0.0163397
PSMD7	0.52939	6.42685	1.53813e-05	0.000102468
MIB2	0.528282	5.75705	2.08157e-06	1.84969e-05
RERE	0.528069	7.49894	2.46918e-06	2.14124e-05
RABL6	0.52741	6.85408	1.85996e-07	2.37055e-06
GPR137	0.526567	4.05711	1.50397e-05	0.000100618
UBA7	0.526474	7.94342	2.60335e-05	0.000161471
CHD7	0.526439	5.98025	0.00405799	0.0113363
PCSK4	0.526395	1.36098	0.0204978	0.0438923
PSTK	0.526381	2.54264	0.0168842	0.0372489
HSPBP1	0.526116	4.61886	4.45881e-07	5.03286e-06
HMGN2	0.526083	8.4357	2.14989e-06	1.90066e-05
USF1	0.526033	5.98046	3.21225e-06	2.69955e-05
GRIPAP1	0.525401	6.16126	1.99152e-08	3.51973e-07
RNF114	0.525368	6.52193	6.45074e-07	6.89728e-06
SRPRB	0.525294	4.56054	1.59976e-06	1.483e-05
ITIH4	0.525163	3.85852	0.00648363	0.0168191
ECHDC2	0.524933	6.05965	6.05701e-06	4.60762e-05
ETFB	0.524064	5.21694	5.38393e-06	4.16666e-05
NDUFA3	0.523944	5.15747	2.9891e-05	0.000180597
MCM6	0.523582	5.36611	0.00340893	0.00977286
TIMM17A	0.523476	4.26829	0.000206854	0.000913238
POMT1	0.523162	5.2755	1.04291e-05	7.37978e-05
PEX12	0.522698	1.71379	0.0127269	0.0293683
FAM160B2	0.522386	6.69209	1.78795e-06	1.6224e-05
WASH4P	0.521841	5.58524	0.000769689	0.00277516
LMF2	0.521718	7.43244	1.43215e-05	9.68546e-05
RFK	0.521453	3.44765	5.13758e-05	0.000281822
PPRC1	0.521168	5.89134	9.57799e-07	9.57112e-06
ULK3	0.52071	7.05865	1.24807e-05	8.60229e-05
NDUFS6	0.520521	4.00344	4.42144e-05	0.000249156
ARHGAP4	0.520302	9.17523	1.14429e-06	1.11744e-05
BRCA1	0.520057	2.04062	0.0162327	0.036011
ZNF596	0.51999	1.46776	0.00480323	0.0130839
CPSF6	0.51981	6.18677	8.25037e-06	6.02937e-05
FIBP	0.51913	5.2565	5.36839e-07	5.88097e-06
CCDC159	0.51902	4.49641	0.000211266	0.000930505
TMTC4	0.518661	3.3987	0.000877625	0.00309332
GPSM1	0.518344	2.9957	0.00418847	0.0116367
NADSYN1	0.518038	7.13534	3.58612e-06	2.96459e-05
GMPPB	0.516699	4.61076	0.000752817	0.00272485
NDUFAF5	0.516381	3.16449	0.00719979	0.0183735
FAM160B1	0.516165	5.57706	0.00458865	0.0125886
KNTC1	0.515952	3.9212	0.00168518	0.00539566
ZNF587B	0.515862	4.50825	0.000605582	0.00226869
KBTBD7	0.515811	2.23674	0.00410684	0.0114527
AEN	0.515811	6.1333	0.000371189	0.00149602
CALML4	0.51556	2.69869	0.00104484	0.00359965
CDK5RAP3	0.515107	7.74076	0.000136084	0.00064524
IKZF4	0.515097	3.7455	8.60897e-05	0.000437192
STOML2	0.514855	5.33131	4.9864e-07	5.5188e-06
FANCG	0.514676	3.80508	2.70322e-05	0.000166321
C8orf82	0.514672	3.96461	4.76212e-05	0.000265061
RCL1	0.51458	4.45526	0.00322655	0.00931464
DIABLO	0.514101	5.09692	1.35211e-05	9.21683e-05
B9D2	0.513866	2.89594	0.000659948	0.0024451
PPP1R3E	0.513756	5.2339	0.00128192	0.00428023
LANCL2	0.513753	3.55767	0.00235272	0.00713364
FASTKD5	0.5131	5.88168	0.00013311	0.000633026
LTBP3	0.512574	7.62819	0.00145936	0.00478106
NR1H2	0.512275	6.63855	0.000169358	0.000774051
PGM3	0.511673	3.70014	5.07763e-05	0.000279082
RAB1A	0.511427	5.28497	5.68585e-05	0.000306322
GSTM2	0.511405	5.38632	0.00621835	0.0162748
ZNF394	0.511342	7.05637	0.00130916	0.00435294
VANGL1	0.511277	3.00141	0.00609225	0.0160087
MAPK12	0.511141	2.975	0.000377008	0.00151183
C1orf233	0.510698	2.75209	0.00350351	0.0100105
IFIH1	0.510601	4.77024	3.59749e-05	0.000210599
EIF4H	0.510505	8.46219	1.37433e-05	9.35114e-05
MYO9B	0.510231	8.2052	2.5258e-07	3.10902e-06
RIOK1	0.510171	4.48316	4.74907e-05	0.000264543
BST2	0.510097	5.6752	0.000332083	0.00135954
TMSB10	0.509858	10.5752	3.54714e-06	2.93673e-05
BAI1	0.509304	2.15627	0.00532798	0.014276
NOD1	0.509245	4.92795	1.3891e-06	1.31729e-05
FAM18B2	0.509097	1.83822	0.00894143	0.0219105
DPP7	0.508412	7.95657	2.55923e-06	2.21073e-05
DHX8	0.508262	6.46152	0.000178163	0.000807346
ADAM15	0.50762	5.24531	0.000226852	0.000987837
PDCD2L	0.507406	2.51303	0.000788676	0.0028299
NDUFA7	0.507115	4.42938	1.62655e-06	1.50035e-05
CKS1B	0.506922	3.0257	0.00279149	0.00824001
IFT20	0.506842	4.2548	8.26931e-06	6.03925e-05
COMT	0.505635	4.819	9.3248e-07	9.34323e-06
COTL1	0.504797	9.05655	0.000115914	0.000563011
ZNF738	0.504051	1.87586	0.00285126	0.00838092
SLC39A4	0.503978	2.14211	0.00117919	0.00398134
ARHGAP1	0.503959	6.6757	1.71903e-08	3.15604e-07
LPPR2	0.503852	3.68292	0.00256994	0.00770223
ZNF706	0.503733	5.66877	3.51648e-06	2.92869e-05
RAB12	0.50348	3.62837	0.000261384	0.00111051
ZNF700	0.50294	4.1399	0.000207601	0.000915811
MTCH1	0.502571	7.16622	0.000146747	0.000686749
RCC1	0.502565	4.95875	0.000143285	0.000672808
KTI12	0.50252	4.74205	0.00247168	0.00744574
NAIF1	0.502267	4.56897	0.000108042	0.000530552
SF1	0.502189	9.24348	0.000182133	0.000821996
FKBP1C	0.501748	2.95863	0.000264303	0.00112037
TSR1	0.50169	5.20554	3.58733e-07	4.1891e-06
XAB2	0.501409	6.63021	0.000102425	0.000507362
ABHD11	0.50135	2.94308	0.000182837	0.000824171
CCDC124	0.501114	5.0458	6.22596e-06	4.71364e-05
HIST2H4A	0.50056	2.29179	0.00849797	0.0210225
CPSF4	0.500507	5.20668	3.60101e-08	5.82851e-07
SNRPF	0.500309	4.70646	3.28454e-05	0.000194629
KANSL2	0.499437	6.38132	0.00271164	0.00804262
HDAC6	0.499421	6.27235	3.17335e-05	0.000189754
C12orf5	0.499372	2.81019	0.00435421	0.0120164
PSMD3	0.499273	6.24115	3.87433e-08	6.19893e-07
RPLP1	0.499232	10.9899	0.000386863	0.00154461
CHAMP1	0.498414	4.94257	1.7081e-05	0.000112316
ZNF317	0.498072	6.63377	0.000747469	0.00270994
SMARCD1	0.497882	6.88748	1.57628e-08	2.9445e-07
STOML1	0.497621	3.21483	0.00101092	0.00349682
MIF	0.497583	7.11382	4.36324e-05	0.000246498
C6orf226	0.496952	3.52907	0.00411184	0.0114638
NETO2	0.496142	2.6363	0.0066279	0.0171257
CALR	0.49602	8.67058	3.01696e-06	2.56051e-05
RP11-295P9.3	0.49582	2.56845	0.00786906	0.0197248
PMM1	0.495578	4.8107	4.49194e-07	5.06155e-06
PELO	0.495506	4.05902	0.00578605	0.0153159
TRIM59	0.49547	4.0756	0.00281344	0.00828504
KHNYN	0.495306	7.88495	9.05486e-06	6.53168e-05
HELLS	0.495247	1.97344	0.00775052	0.0195198
PRC1	0.494456	3.28673	0.0108902	0.025807
YBX1	0.494424	8.9233	3.69863e-06	3.04406e-05
ARPC1B	0.49416	8.2532	2.90836e-05	0.000176272
CWC25	0.494002	5.33256	4.50528e-05	0.000252858
PSMG3	0.493897	4.77281	2.47273e-05	0.000154834
C1QBP	0.493843	6.28838	2.68445e-05	0.000165306
CUEDC2	0.493574	4.86404	3.71024e-07	4.31007e-06
RNMTL1	0.493483	4.39135	0.000113534	0.000554104
SPRTN	0.493469	3.48307	0.000743335	0.0026967
SLC25A30	0.493363	4.58432	0.00204236	0.00632503
NOP10	0.493228	5.17508	8.6312e-05	0.000437921
RAB11FIP2	0.492975	4.98952	0.000325258	0.00133601
COX4I1	0.49206	8.61186	0.000198399	0.000882197
TM2D3	0.492007	4.8972	0.000395474	0.00157455
RDBP	0.491905	5.80339	8.47332e-06	6.16402e-05
CDH24	0.491493	2.03833	0.0117678	0.0275356
RNASEK-C17orf49	0.490603	4.11636	0.000215082	0.000945816
CDCA4	0.490252	4.94866	0.000445354	0.00174572
IFT122	0.490198	3.82634	0.000132964	0.000632602
DEF8	0.490109	5.58769	1.54035e-05	0.000102555
STAT3	0.489871	7.91429	0.000354288	0.00143935
SMAP2	0.489474	8.77548	0.000608153	0.00227665
HAUS5	0.489061	5.35551	1.41303e-06	1.3377e-05
PSMB8	0.48857	7.30499	4.67997e-06	3.71466e-05
NME4	0.488474	4.89451	0.00877983	0.0216143
BACH1	0.488246	5.57289	0.00466711	0.0127693
SNX29	0.488209	6.44705	3.84949e-06	3.13812e-05
SNRPE	0.488151	4.2181	0.000720066	0.00262749
MED25	0.487944	5.46911	3.38382e-06	2.83093e-05
GET4	0.487899	5.57932	1.17292e-05	8.13967e-05
NPIP	0.487836	6.34951	3.10814e-05	0.000186757
COA5	0.487478	4.06236	7.88405e-05	0.000404878
CHCHD5	0.487342	3.58222	4.18897e-05	0.000238953
SAR1B	0.487149	4.90449	1.29225e-06	1.23728e-05
SFPQ	0.486561	8.36256	0.000652919	0.00242227
SHKBP1	0.486413	7.15627	6.69968e-07	7.12928e-06
KCNAB3	0.485635	2.94946	0.0136647	0.0311698
SLC25A22	0.485444	5.15491	0.000130959	0.000624658
RAPGEFL1	0.485056	2.61307	0.0184842	0.0402216
POMP	0.48451	4.28772	0.000987771	0.00342308
NUDT4	0.484395	6.30289	9.58266e-05	0.000479434
NUDT17	0.484213	1.86519	0.00433068	0.0119574
LRRC37B	0.484127	5.37941	0.00057822	0.00218291
RPL28	0.483983	10.237	0.000901157	0.00316526
SYNGAP1	0.483894	7.14201	9.42804e-05	0.000472758
MAN2C1	0.483756	7.71257	0.00736533	0.0187103
FBRSL1	0.483486	6.76002	2.71521e-05	0.000166924
EID3	0.483448	3.47704	0.00294968	0.00863381
URM1	0.483266	5.93521	1.30898e-07	1.75791e-06
CTU2	0.482955	3.98207	0.000381997	0.00152909
LIG1	0.482907	5.9452	2.4265e-06	2.11262e-05
ILF3	0.482858	8.82697	6.90383e-05	0.000360447
CEBPB	0.482419	5.51931	0.0143076	0.0323845
CHKB	0.482241	7.01074	6.81234e-05	0.000356251
SRF	0.482157	6.12078	6.06382e-06	4.60966e-05
SRRM2	0.482041	10.9235	0.000190065	0.00085159
TJP2	0.481821	4.09397	0.000164293	0.000754299
NKIRAS2	0.481809	4.962	4.21104e-07	4.81657e-06
MLF2	0.48165	6.5213	3.22175e-07	3.82222e-06
WIZ	0.480284	5.92198	5.50066e-06	4.24521e-05
SLC25A39	0.480055	6.65828	1.85435e-07	2.3661e-06
ATP10A	0.479403	5.9508	0.0001503	0.000701608
TRIM21	0.478843	5.38151	1.19572e-05	8.27499e-05
DDX39A	0.478525	7.28635	0.00439855	0.0121267
ALKBH6	0.478447	4.52045	0.00027046	0.00113861
SETD1A	0.478399	6.84392	4.88274e-06	3.83737e-05
AUP1	0.478156	7.29557	2.2665e-06	1.988e-05
ZFAND2A	0.478138	5.14614	0.00296627	0.00867783
HIVEP1	0.478045	5.98247	0.00333163	0.00957587
TSN	0.477606	5.94434	0.00017831	0.000807684
TRMT1	0.477342	6.26814	1.65381e-05	0.000109132
PSMB6	0.477248	5.70096	1.63128e-07	2.13022e-06
CDCA7L	0.477114	4.42619	0.0204287	0.0437696
GUK1	0.476646	7.69934	4.44554e-05	0.000250135
BRMS1	0.476281	6.05398	1.47181e-06	1.38395e-05
C6orf108	0.47564	4.21399	0.000355727	0.00144205
TTYH3	0.475585	4.39397	0.00182959	0.0057866
TIMM8A	0.47544	1.7096	0.00312243	0.00906806
FLOT1	0.475363	7.01082	6.16478e-05	0.000328289
FAM82A2	0.475251	4.95404	2.65347e-07	3.24468e-06
TMEM238	0.47491	2.03382	0.018967	0.0410958
RBM7	0.47486	4.87019	0.00410307	0.0114451
ZNF513	0.474419	5.22289	1.7427e-05	0.000114254
DNAJC25	0.474279	3.18998	0.000456685	0.00178096
INO80D	0.47408	5.4139	0.000511944	0.00196733
MMD	0.474048	3.66002	0.00671932	0.0173217
PODXL2	0.47388	2.63009	0.00426898	0.011828
CLIP1	0.473787	7.10731	3.94094e-07	4.54492e-06
TOMM40L	0.473499	4.03684	2.06711e-05	0.000132181
HLA-B	0.473382	12.3138	5.00353e-05	0.000276371
ZNF326	0.472763	3.9503	0.00875579	0.0215614
NGDN	0.472659	5.53091	0.000117683	0.00056962
MAP3K6	0.472502	3.02195	0.00086905	0.00306705
SNX9	0.472384	5.15757	0.0052447	0.0140937
UBE2G2	0.472034	7.28349	6.7693e-08	9.88105e-07
PSMB4	0.472014	7.6491	2.72215e-07	3.32073e-06
SECISBP2	0.471811	6.38444	4.37846e-07	4.96225e-06
SPATA5L1	0.471679	3.37157	0.00209552	0.00645206
CIR1	0.47157	5.60395	0.0031759	0.00919461
FBXO18	0.471457	6.81355	1.89448e-05	0.000122619
CCDC88B	0.471242	8.13518	2.41169e-05	0.000151693
MBD3	0.471052	6.23862	9.96766e-06	7.08021e-05
ZGLP1	0.470829	1.56544	0.0199053	0.0428458
WBP11	0.470565	7.01576	0.000158747	0.000734582
BBS5	0.469338	1.33045	0.0170693	0.0375977
ARFIP2	0.46929	5.41475	7.20181e-07	7.55547e-06
USPL1	0.468916	5.34618	0.000623123	0.00232488
MKNK2	0.468885	8.15532	0.000126462	0.000606027
VPS18	0.468663	5.21704	0.000330246	0.00135401
SLC19A1	0.468553	3.88438	0.00279648	0.00824816
SART1	0.468552	6.62094	4.17626e-06	3.36029e-05
GPX1	0.468269	6.19649	0.000118254	0.000571887
MB21D1	0.468162	4.07029	0.00204588	0.00633064
NDUFC2	0.467965	5.12434	5.37029e-05	0.000292824
PGAM1	0.467831	7.42553	1.6814e-05	0.000110821
MPDU1	0.467667	5.15332	2.94746e-07	3.56122e-06
LCAT	0.467651	2.67816	0.000228933	0.000995344
ATF4	0.467491	8.84686	0.00103452	0.00356755
PEAK1	0.46727	4.27362	0.00786674	0.0197234
SSBP1	0.467215	5.60104	3.04933e-06	2.58209e-05
DNMT3A	0.466983	6.06161	4.44328e-05	0.000250134
NDUFB9	0.466818	6.29054	2.82439e-05	0.000172684
RRBP1	0.46674	5.49494	0.000182463	0.000822862
GAMT	0.466599	3.68854	0.00286433	0.00841269
PGAP2	0.466308	4.21212	0.000192001	0.000858196
TMED3	0.4661	5.29416	9.33942e-05	0.000468525
CSRP1	0.465989	6.15683	1.75429e-05	0.000114747
IP6K2	0.465851	6.23868	7.19408e-06	5.3557e-05
MAPK1IP1L	0.465808	6.97502	0.0173499	0.0380952
CLN6	0.465742	4.4713	2.6608e-05	0.000164213
NBPF10	0.465726	6.28327	2.81668e-05	0.000172402
KIAA0664	0.465717	5.679	3.13193e-05	0.00018758
NABP2	0.465698	4.24951	4.92145e-05	0.000272377
ELMO2	0.465057	6.45173	1.47788e-05	9.92848e-05
R3HCC1	0.465031	5.09306	3.87751e-05	0.000223962
NUTF2	0.465017	5.40367	0.000122888	0.000590965
ADA	0.464857	5.63536	0.0013654	0.00451301
GPATCH3	0.464658	4.58563	0.00155244	0.00504158
SIPA1L1	0.464638	6.03108	1.1563e-05	8.04432e-05
TOE1	0.464587	5.54105	0.00658241	0.01702
ATP6V1E2	0.46423	3.77851	0.0018316	0.00579131
CEP95	0.464204	5.65655	0.000257499	0.00109738
ZRANB2	0.463956	5.83605	0.000293017	0.00121839
B3GNTL1	0.463945	3.38365	0.00348245	0.00995548
CAMLG	0.463758	5.46083	6.43273e-05	0.000339507
ILKAP	0.46343	5.07422	2.10813e-06	1.86883e-05
BEX2	0.463051	4.75752	0.0133611	0.0305961
SEPHS2	0.462713	5.74938	0.000265735	0.00112423
EZH2	0.462033	4.1707	0.000959228	0.00334425
SIRPG	0.461892	6.38499	0.00268069	0.00797203
C19orf54	0.461335	3.24581	6.10372e-05	0.000325376
EBPL	0.460224	3.31094	0.00670568	0.0172946
SF3A2	0.460169	6.61283	0.000219354	0.000961569
WRAP73	0.459924	5.50366	0.000191705	0.000857558
STK35	0.459534	5.62151	0.000150497	0.00070194
SEPN1	0.45949	6.36442	5.3871e-05	0.000293201
MAT2A	0.459319	6.81273	0.000972679	0.0033845
MTX1	0.458986	4.58771	2.38317e-05	0.000150153
ASNSD1	0.458935	5.34062	0.00140665	0.0046329
RLTPR	0.458575	7.2978	0.00022935	0.000996768
ARRDC1	0.458549	6.19178	8.39202e-06	6.11286e-05
WSB2	0.45852	5.54273	8.29274e-06	6.0524e-05
STAG3	0.458352	2.22658	0.00431128	0.0119185
RASA4	0.458216	6.70699	0.00533827	0.0142969
TMED4	0.458115	6.83576	1.37895e-06	1.311e-05
SMYD5	0.458061	5.19437	2.59505e-05	0.000161168
WBP1	0.457757	6.13174	2.47377e-06	2.14355e-05
NUDT1	0.45765	3.66124	0.000238786	0.0010294
MED20	0.457508	2.16654	0.00913096	0.0223058
PAN2	0.457083	6.54936	0.00704342	0.0180405
WDR83OS	0.456814	6.05193	3.32209e-07	3.92171e-06
PNO1	0.456708	4.292	0.00458212	0.0125769
NBPF9	0.456484	6.5112	0.000194188	0.000866582
TPR	0.456421	8.23981	6.15726e-06	4.67432e-05
NXF1	0.456349	7.91802	1.09436e-05	7.6902e-05
DYNC1LI2	0.456324	5.90052	0.00436187	0.0120316
SUV420H2	0.456273	3.92392	0.00553174	0.0147161
CARS2	0.456128	6.14378	4.09378e-06	3.2963e-05
MSL3	0.45604	6.44292	0.000114802	0.000558828
PRDX6	0.456026	6.40631	0.000285499	0.00119153
NHP2	0.455739	5.3602	3.89888e-05	0.000224889
HLA-A	0.455499	11.911	5.63361e-05	0.000304242
FKRP	0.455224	4.57597	0.000144165	0.00067637
ZNF655	0.455171	7.1246	9.31208e-05	0.000467575
WDR36	0.455058	4.50613	0.000688911	0.00253138
B4GALT7	0.454857	4.53741	1.23794e-05	8.54299e-05
NCDN	0.454559	5.776	0.000926785	0.00324608
PNRC1	0.454503	8.24928	0.00219344	0.00672196
MRPL28	0.454468	5.32779	2.97948e-06	2.53642e-05
CTSA	0.454371	6.02546	4.84234e-05	0.000268666
SPRYD4	0.454068	3.02015	0.00524471	0.0140937
OTUD3	0.453914	4.63194	0.000291873	0.00121454
IL12RB1	0.453681	6.31102	9.59649e-05	0.000479911
SYMPK	0.453549	6.64718	2.42028e-06	2.11032e-05
CS	0.453284	7.05452	1.75789e-06	1.60033e-05
NAT14	0.453243	2.36511	0.00469835	0.0128359
CCDC64	0.453137	7.36332	8.49662e-06	6.17694e-05
PSMB9	0.453115	6.88623	0.0010787	0.00369576
DNAJC27	0.452712	3.50667	0.00328053	0.0094509
STRADB	0.4522	3.76893	0.0029919	0.00874363
BCDIN3D	0.451838	2.58586	0.00469387	0.0128299
BRF2	0.451834	4.0636	0.000983069	0.0034132
AHSA2	0.451436	6.79177	0.00925616	0.022548
ARHGDIA	0.451421	8.98803	1.88074e-05	0.000121871
NUFIP1	0.45119	3.07186	0.00518436	0.0139618
HINT2	0.45094	4.07351	8.02611e-05	0.000411338
IDH3A	0.45044	4.80338	4.50506e-05	0.000252858
KIFC2	0.450428	6.57216	0.00172623	0.00549868
MUSTN1	0.450239	5.39923	0.0116535	0.0273197
ZNF341	0.450109	3.06362	3.39548e-05	0.000200457
PDIA3	0.450005	8.17553	1.63908e-05	0.000108352
RIN1	0.449914	2.13237	0.0209907	0.0448445
STAT2	0.449649	7.03534	0.00255169	0.00765164
PCNXL3	0.449542	6.72193	2.49426e-05	0.000155832
DUS1L	0.449349	7.36377	3.25322e-05	0.00019339
PRKD2	0.449324	7.02533	5.50523e-06	4.24581e-05
NDUFA2	0.4492	5.19141	8.89226e-05	0.000449938
PROSER1	0.448939	5.94583	1.75434e-05	0.000114747
SRSF11	0.448834	7.61558	0.00171661	0.0054748
THBS3	0.448524	4.63574	0.000225538	0.000983652
TMEM140	0.448392	3.71088	0.00641141	0.01669
ZAP70	0.448065	9.50183	0.000103005	0.000509405
SOD1	0.448044	7.13499	3.33902e-05	0.000197443
FAM189B	0.447785	4.2452	8.01565e-05	0.000410991
C20orf27	0.44771	4.53055	0.000178852	0.00080948
DUSP12	0.447247	4.66116	0.000589353	0.00221743
PIN1	0.446885	6.27047	7.93512e-06	5.84881e-05
DSN1	0.446751	3.01091	0.000426573	0.00168075
GRK5	0.446631	5.71838	5.1654e-06	4.03286e-05
APPL2	0.44648	5.51532	1.53897e-06	1.43792e-05
IMP4	0.446419	5.8815	8.11636e-07	8.31927e-06
NME3	0.446059	5.66088	5.69273e-05	0.000306544
TRIM13	0.445102	4.73696	0.00176545	0.00560442
FBF1	0.444928	4.96575	6.17703e-05	0.000328655
FAM193B	0.444217	7.50219	0.00201651	0.00626584
ARMCX4	0.444065	3.83072	0.0147786	0.0332872
DOHH	0.443127	3.66234	0.000456738	0.00178096
OSBPL7	0.442607	6.34418	0.000386226	0.00154324
MARS2	0.4423	4.0544	0.00107493	0.00368625
LRRC61	0.441938	3.42275	0.0171197	0.0376715
ATG14	0.441912	5.21198	0.00420313	0.0116745
SFMBT2	0.441853	5.89931	0.00799997	0.0199766
VARS2	0.441201	5.15471	7.13065e-05	0.000370382
BCL2L11	0.441199	5.91718	0.00515917	0.0139108
HCFC1R1	0.441165	3.71655	0.000228595	0.000994634
RPIA	0.440798	5.48702	3.26781e-05	0.000194057
ISCA1	0.440776	5.91721	0.00883087	0.0217064
TOMM20	0.44075	7.44336	0.00127204	0.00425234
ANAPC15	0.440514	5.10128	0.000107336	0.000527548
CLASRP	0.440436	6.19886	2.54595e-05	0.000158617
ATP13A2	0.440321	5.9319	7.76015e-06	5.73501e-05
C2orf29	0.440232	5.69808	2.10692e-06	1.86883e-05
PPP6R1	0.440098	8.29434	1.80972e-06	1.64081e-05
ZNHIT1	0.439945	5.40004	4.69817e-06	3.72381e-05
HECTD3	0.439385	5.78692	1.23897e-05	8.54485e-05
ITGAE	0.439114	3.35351	0.00266121	0.00792096
IQCE	0.439093	4.31158	3.48367e-05	0.000204689
SH3BP1	0.438353	7.33941	0.00280342	0.00826209
ITFG3	0.438317	5.04859	1.23028e-05	8.49542e-05
ZNF687	0.438264	6.00027	4.52658e-05	0.000253926
ATAD3A	0.438157	4.4215	3.91437e-05	0.000225481
ZBTB17	0.438104	5.7764	0.000342717	0.00139999
GAA	0.437741	5.22348	0.000238981	0.0010294
SEPSECS	0.437657	3.61731	0.00440736	0.012145
C1orf35	0.437641	4.4683	0.00123301	0.004133
CTD-2192J16.22	0.437548	5.4395	0.0221942	0.0470372
PXN	0.437481	8.43061	0.000136414	0.000646532
UBC	0.437101	11.4224	0.00225511	0.00688824
LAMTOR2	0.436847	4.3797	0.00099697	0.00345286
TMEM201	0.436528	4.01978	0.00181283	0.0057401
PPIB	0.436387	7.94237	8.5802e-05	0.000436327
PI4K2A	0.436382	5.3943	0.00790946	0.0197993
NDUFA4	0.436282	6.31184	2.75055e-05	0.000168765
MRPL54	0.436155	5.52293	0.00403108	0.0112866
OXA1L	0.435941	7.11479	5.45549e-05	0.000296345
TYK2	0.435889	7.68743	0.000389088	0.0015519
SIGIRR	0.43543	7.93386	0.000261597	0.00111094
METAP1D	0.435401	2.56995	0.0184067	0.040083
FBXO7	0.43538	7.26384	0.000112963	0.000551801
ITPK1	0.435172	6.29168	4.32782e-05	0.000245243
PDIA6	0.434937	6.48357	0.000175608	0.000798038
NKTR	0.434658	7.83673	0.0145785	0.0328841
MKRN1	0.434431	7.58046	0.000200378	0.000889932
EIF4A3	0.43417	5.75648	0.00115656	0.0039213
HMG20B	0.433591	5.71901	5.69885e-06	4.37395e-05
PARP6	0.433153	6.77995	2.64677e-05	0.000163619
TKT	0.432594	7.29808	3.61435e-06	2.98351e-05
ANAPC2	0.432281	6.11474	0.000247975	0.00106281
SMARCB1	0.43211	5.63745	3.01127e-05	0.000181719
NDUFC1	0.432004	3.50186	0.00037597	0.00150881
SF3B5	0.431888	6.52388	0.000355444	0.00144203
BCR	0.431297	7.79432	0.000257714	0.00109738
ATP5J2-PTCD1	0.431289	2.0823	0.01351	0.0308786
OGFR	0.430897	6.7149	8.21504e-05	0.000419671
MRPL40	0.430882	4.01098	0.0011479	0.00389693
CSTF2T	0.430752	6.21453	0.000184591	0.000830397
NT5C3L	0.430645	4.29529	0.00408706	0.0114118
TRPS1	0.430413	4.80611	0.00244506	0.0073775
POMGNT1	0.430022	5.39736	4.71946e-05	0.000263421
ALG3	0.429884	4.41071	6.01717e-05	0.000321685
TOMM40	0.429291	5.34093	9.18016e-05	0.000462882
NPHP4	0.429245	4.24657	0.00146785	0.00480183
ZNF579	0.429008	3.30082	0.00486514	0.0132171
TUFM	0.428974	7.07778	3.71981e-06	3.05249e-05
PRELID1	0.428856	6.44551	0.000789005	0.00283017
LSM7	0.428733	5.6154	0.000283965	0.00118562
TCTEX1D2	0.428713	2.11644	0.0103898	0.0248323
RCCD1	0.428459	2.78824	0.0122923	0.0285472
HNRNPAB	0.428215	5.80917	1.11343e-05	7.79957e-05
MZF1	0.428127	5.34286	0.000300671	0.0012465
CDK5RAP1	0.428088	5.06354	7.40233e-05	0.000382771
ADI1	0.427857	5.73135	0.000192214	0.000858801
ZCCHC2	0.427714	6.07523	0.000233387	0.00101038
RFWD3	0.427679	5.47349	3.22417e-05	0.000191765
NDUFB2	0.427224	5.26135	7.01133e-05	0.000365205
SUMO3	0.427178	6.48731	0.000489075	0.00189249
CCDC137	0.427143	5.0885	0.000115491	0.000561444
C19ORF24	0.426672	3.91387	0.00372824	0.0105607
HMGN1	0.426672	7.77164	4.87373e-06	3.83299e-05
BAP1	0.426525	7.00653	1.03095e-06	1.02016e-05
ZBTB5	0.425829	5.41627	0.012422	0.0287885
SUB1	0.425645	6.99418	0.00166845	0.00534978
MBD6	0.425621	6.73054	4.35189e-05	0.000246107
STK19	0.425568	4.13167	0.000435032	0.00171007
TMEM70	0.425478	3.48873	0.00137033	0.00452798
PHF1	0.425366	7.84125	0.00420852	0.0116866
PNPLA2	0.425076	7.30718	0.000310077	0.00128141
CIB1	0.425054	7.05771	7.76102e-05	0.000399192
ETV6	0.425017	4.5244	0.000183982	0.000827993
C19orf10	0.424889	5.13665	0.000117627	0.000569594
PDE6B	0.424884	3.31607	0.00192979	0.00605374
FAS	0.424858	5.67329	0.00796152	0.0198984
TARBP1	0.424686	5.24378	0.000753047	0.00272485
PAPD7	0.424162	5.64319	0.00059617	0.00223855
FUOM	0.423956	2.44988	0.00782177	0.0196284
PLEKHJ1	0.42392	5.82207	0.000584679	0.00220356
PSMC2	0.423692	5.79581	5.78762e-05	0.000311053
GNPDA1	0.423642	4.44502	0.000979291	0.00340441
CHCHD2	0.423537	7.53315	0.000165966	0.000760414
ROMO1	0.423002	4.28105	0.000797971	0.00285773
EIF3C	0.42274	8.02676	0.000275629	0.00115731
USB1	0.422472	5.82745	0.000134286	0.000637532
GNAS	0.422329	9.39034	1.28211e-05	8.80426e-05
EPHX2	0.422204	5.22111	0.0200651	0.0431314
COPE	0.421945	6.82744	3.02634e-06	2.56652e-05
PDCL	0.421769	4.61869	0.000678209	0.00250029
ZXDA	0.42173	4.37594	0.00183378	0.00579659
RPAIN	0.421727	5.37988	7.70793e-05	0.000397039
PPTC7	0.421647	6.46595	0.00689822	0.0177174
SGSM2	0.42152	7.53873	0.00146889	0.00480243
SLC2A11	0.42139	3.51182	0.00193608	0.00606663
PPP1R32	0.421365	1.66738	0.0165734	0.0366719
IL2RB	0.42123	8.23056	0.00843747	0.0209006
PPP1R12C	0.420897	7.14789	4.39341e-05	0.000247701
PABPC3	0.420676	4.61291	0.00123808	0.00414744
HDAC4	0.420645	5.83321	2.21004e-05	0.000140195
ATP6V0C	0.420456	6.57207	0.00143087	0.00470156
LETM1	0.420446	5.57342	5.09175e-05	0.00027972
NLRX1	0.420211	4.06325	0.00193406	0.00606202
IL27RA	0.420093	6.68689	0.000484679	0.00187809
SETMAR	0.41996	3.30796	0.00148159	0.00483543
WAS	0.419722	7.02272	5.06921e-05	0.000278894
ADCK1	0.419575	2.76152	0.00230336	0.0070145
RARRES3	0.419559	7.04869	0.000140203	0.000660837
REXO1	0.419455	6.95343	0.000670659	0.00247879
DKC1	0.41909	5.57227	8.08064e-06	5.93254e-05
FEN1	0.418946	4.6308	0.00246092	0.00741535
VAMP2	0.418786	8.45273	0.00379951	0.0107217
C3orf62	0.418758	4.33924	0.000956419	0.00333729
RWDD1	0.418669	5.35237	0.000177214	0.00080468
GRPEL2	0.418561	4.5879	0.00777788	0.0195666
E4F1	0.417924	5.99777	0.000136047	0.00064524
NACC1	0.417882	5.8022	2.23766e-05	0.000141867
RNF135	0.4175	3.47778	0.0119225	0.027816
BLOC1S1	0.417344	5.48495	0.000381482	0.00152757
RAD23A	0.417208	6.54526	5.52815e-06	4.25947e-05
TOM1L2	0.417112	5.89759	3.96134e-05	0.000227505
PSMG2	0.416892	4.41229	0.000855209	0.00302579
CTSZ	0.416331	5.55869	0.0131562	0.0301765
UQCC	0.416286	4.18684	0.0021424	0.00658183
HIGD2A	0.416224	6.57606	0.000230703	0.00100187
HK2	0.415609	3.93771	0.0109549	0.0259383
NDUFAF6	0.415593	2.90399	0.000859541	0.00303919
IRAK1	0.415167	7.25045	1.03209e-05	7.3125e-05
RCC2	0.415158	6.27899	2.15086e-06	1.90066e-05
KRTCAP2	0.415089	5.92024	8.82855e-07	8.91812e-06
ATP5I	0.415059	5.20011	0.000292584	0.00121704
JAK2	0.414393	4.85152	0.0215219	0.0457952
GSDMD	0.413967	7.5912	0.00093121	0.0032585
ATP5G1	0.413408	4.67731	0.000693897	0.00254634
C9orf72	0.413374	4.26723	0.00405421	0.0113315
CASP8	0.412983	7.33155	0.0226296	0.0478145
CARD16	0.412801	5.22544	0.00254967	0.00764969
ZMIZ2	0.412588	7.46848	0.000232292	0.00100681
PMF1	0.412504	5.56854	0.000616893	0.00230472
IL4R	0.412102	8.20865	0.00880851	0.0216705
ZDHHC8	0.412094	6.17506	3.05667e-05	0.00018416
TAF10	0.412048	6.47688	1.42216e-06	1.34406e-05
NSFL1C	0.411968	5.74374	5.56836e-05	0.000301449
C6orf1	0.411799	4.48008	0.000852984	0.00301888
PES1	0.411511	5.40737	3.63817e-05	0.000212646
HDAC3	0.411266	6.09188	6.9095e-06	5.17493e-05
IRF7	0.411034	6.11412	0.00279919	0.00825399
TMEM173	0.411029	7.71178	8.5907e-05	0.000436661
NRBF2	0.410763	4.62951	0.00530896	0.0142355
ABCB8	0.410754	5.43043	0.000121146	0.000584097
NDUFS7	0.41068	5.71407	7.41784e-07	7.75293e-06
SRRD	0.410619	3.50528	0.00117875	0.00398104
ACPL2	0.410498	3.71213	0.0081571	0.0203235
PSMG4	0.410496	4.31868	0.000982985	0.0034132
RPL26L1	0.41046	3.00766	0.00251697	0.00756718
PARP10	0.410413	8.10824	0.0179313	0.0392482
ITGB2	0.410276	9.74246	0.00203276	0.00630636
NDUFV1	0.410228	6.98826	4.38552e-05	0.000247507
HNRNPM	0.410165	7.93521	3.40154e-05	0.000200603
APOL2	0.410139	5.93893	0.00119616	0.00403009
FKBP1A	0.409785	6.50909	0.000516532	0.0019836
ASXL1	0.409344	8.03647	0.000875926	0.00308831
PGBD4	0.409275	2.06807	0.013372	0.030614
TMEM63B	0.409191	4.11065	0.00049206	0.00190338
PEMT	0.409019	3.19898	0.000981517	0.00340993
PRMT6	0.40889	3.76335	0.000740956	0.00268982
RARS	0.408783	3.97736	0.00528302	0.014183
TMSB15B	0.408445	2.00902	0.00728143	0.0185351
NANP	0.408256	1.56275	0.0227991	0.0480817
RABGGTA	0.408246	5.40719	0.000137638	0.000651225
POLG2	0.407946	3.71643	0.00231018	0.00703141
C19orf52	0.407738	3.85103	0.00116443	0.00394223
DNAJC4	0.407626	5.52106	6.28247e-05	0.000332995
PEBP1	0.407603	7.42785	0.000499609	0.00192991
EIF5	0.407487	7.90011	0.00756385	0.0191231
ARF5	0.40747	6.95324	3.12286e-05	0.000187237
SLC39A1	0.407321	4.88911	0.00251742	0.00756718
ZNF83	0.407288	5.90427	0.0101553	0.0243972
BUD31	0.407146	5.72435	0.0038551	0.0108537
MAP4K1	0.407125	7.21536	0.000221588	0.000969079
GMDS	0.406844	3.91319	0.000208341	0.000918712
C7orf29	0.406348	5.06049	0.000178646	0.000808873
INF2	0.406346	7.02103	0.0160367	0.0356542
ATXN2L	0.406015	8.16986	1.43957e-05	9.72385e-05
RAD9A	0.40592	4.86078	0.00208613	0.00642667
YTHDF1	0.405588	6.28217	3.4461e-06	2.87226e-05
RNASEH1	0.405572	4.70519	0.000880518	0.00309968
FAM133B	0.405559	4.78305	0.00245061	0.00738886
PRR24	0.40543	2.94647	0.00653749	0.0169234
ARL16	0.405276	4.98322	5.48647e-05	0.000297828
SIAE	0.405	2.89407	0.00644189	0.016742
MRPS25	0.404382	5.60919	0.00346615	0.00991906
IDH3B	0.404163	6.52256	1.72942e-05	0.000113608
ZNF329	0.404071	4.4798	0.00939209	0.0228019
CDK11B	0.403945	6.11774	7.09417e-05	0.000368831
DTX3L	0.403746	6.56727	0.00990077	0.0238552
CLPTM1	0.403733	6.26333	3.85161e-07	4.44649e-06
SYNGR2	0.403716	6.82077	9.60439e-06	6.88799e-05
GZMM	0.403578	6.57811	0.0236979	0.049635
PSENEN	0.403553	4.45388	0.000449587	0.00175676
DERL2	0.403414	5.12689	0.00143083	0.00470156
CCS	0.403353	5.171	0.000259437	0.00110345
PLCG1	0.402515	8.60209	0.00051822	0.00198871
ZNF511	0.402372	4.58854	5.15991e-05	0.000282907
C12orf29	0.402372	3.59989	0.00717116	0.018313
TBCB	0.402245	6.40749	5.37229e-05	0.000292824
G6PD	0.402078	5.26111	0.000425846	0.0016787
PLIN3	0.401997	4.98673	0.000821156	0.00292667
ZNF598	0.401865	6.23009	1.16153e-05	8.07064e-05
BLVRA	0.401856	4.52963	0.00298222	0.00872218
DPM2	0.401849	4.96	0.000340623	0.00139195
LOXL2	0.401795	2.33849	0.0147091	0.0331454
C8orf33	0.400976	5.55116	0.000290604	0.00121016
PSMC1	0.400958	5.86337	8.79446e-06	6.36856e-05
SCAND1	0.400817	6.26846	0.00272668	0.00808292
C1orf63	0.400693	7.43397	0.00922249	0.0224892
YRDC	0.400552	5.07647	0.000781951	0.00280938
C1D	0.400438	3.32321	0.00374113	0.0105865
ATXN1L	0.400197	7.24452	0.00280572	0.00826454
LSM2	0.399183	3.88139	0.00498112	0.0135025
ERI3	0.399003	4.67884	5.77217e-05	0.000310372
TFAM	0.398743	4.9412	0.00384265	0.010827
NPRL3	0.398672	5.02961	0.000235199	0.00101664
ARAF	0.398399	6.64566	0.000302341	0.00125249
TCP1	0.398314	6.49277	0.000221135	0.000967858
GPI	0.398311	6.92255	2.83907e-07	3.4452e-06
DUT	0.398182	5.67564	5.1885e-06	4.04348e-05
HAUS7	0.398154	4.02383	0.000224925	0.000981362
CRTC2	0.397957	6.96225	9.48562e-05	0.00047543
NOB1	0.397816	5.61764	0.000185552	0.000834386
TIPIN	0.397698	1.62448	0.0197652	0.0425853
MPND	0.397499	3.91232	0.00035992	0.00145619
TMEM86B	0.397214	4.64028	0.00359848	0.0102452
LTB	0.396921	9.47359	0.0154137	0.0345288
RBFA	0.396792	3.72746	0.00109429	0.00373769
LIMK1	0.396488	4.94036	0.000540021	0.00205821
TOP1MT	0.396198	4.56096	0.00545379	0.0145434
ISOC2	0.395873	3.11747	0.00597678	0.0157498
ENO1	0.39581	8.94309	9.8585e-05	0.000491032
UBR2	0.395525	6.32643	0.0115199	0.027052
PEX6	0.395357	5.13532	0.0232326	0.0488389
HSPA14	0.395201	5.27948	0.000106657	0.000524906
PEX10	0.395185	3.50634	0.000455145	0.00177599
SNRNP70	0.395145	9.03348	0.00731706	0.0186046
C1orf52	0.395032	4.09471	0.00162314	0.00523157
BRF1	0.394722	5.77494	0.000426668	0.00168075
ATP5EP2	0.394593	2.65281	0.012317	0.0285867
COPS7A	0.394159	4.75904	2.47535e-05	0.000154911
CABLES2	0.394143	3.66442	0.000373578	0.0015024
RNPS1	0.394053	7.42861	7.1716e-05	0.000371816
EBNA1BP2	0.394023	4.51501	0.000374672	0.00150571
ZNF330	0.393962	4.59169	0.000447103	0.00174961
NICN1	0.393773	4.69563	0.00656692	0.0169878
EWSR1	0.393646	8.26921	4.60594e-06	3.66373e-05
GHDC	0.393574	4.87316	0.000645117	0.00239812
INPP5K	0.393567	6.59864	5.57472e-05	0.000301646
ALG9	0.393324	3.46561	0.0120497	0.0280816
CWF19L1	0.393266	5.03235	0.00414519	0.0115395
UTP3	0.393235	5.04745	0.00188148	0.00592553
MAGEE1	0.393213	4.12091	0.0102376	0.0245368
ALDH16A1	0.393068	5.84099	0.000829789	0.00295177
TIMM23	0.393003	4.86275	0.00428076	0.0118518
RPS15	0.392071	9.80718	0.00190714	0.00599279
WDR53	0.391982	4.14334	0.00288001	0.00845653
P4HB	0.391674	8.4011	3.47313e-05	0.000204393
PHC2	0.391463	6.32138	1.55613e-05	0.000103359
MRPL11	0.391304	4.92434	0.000306348	0.00126768
GGA3	0.390814	6.81963	5.03493e-05	0.000277831
DNAJB6	0.390747	6.65901	0.00543159	0.0144912
PDAP1	0.390702	6.37296	1.15527e-05	8.04432e-05
FBXO3	0.390507	5.29359	0.000849963	0.00301009
ZNF688	0.390337	4.56181	0.000717023	0.00261828
CSNK2B	0.390155	6.61069	7.79028e-07	8.09666e-06
ETHE1	0.390059	4.96909	0.00103457	0.00356755
ARL6IP4	0.390035	7.53726	0.000560275	0.00212596
NOP58	0.389989	6.58798	0.0104862	0.0250518
PGLS	0.389907	5.63281	0.000148735	0.000694884
GLT25D1	0.389798	6.19693	0.000226065	0.000985182
YIF1A	0.389787	4.04301	0.000533453	0.00203735
GMFB	0.38943	4.07767	0.012842	0.0295835
SCRN2	0.389164	5.71454	0.00086907	0.00306705
ZFYVE20	0.389102	5.6411	0.00125572	0.00419904
ZBTB43	0.388752	5.228	0.012443	0.0288312
SNRPB	0.388736	7.31113	0.000436337	0.00171399
KAT7	0.388727	6.87968	0.00551982	0.0146892
BRAT1	0.388108	6.2155	0.00159069	0.00514632
SNRPD1	0.387815	5.12898	0.000754968	0.00273003
P2RY11	0.387787	4.80838	0.0135114	0.0308786
MED10	0.387596	5.69808	0.000198747	0.000883392
TIMM50	0.387528	4.91154	1.19613e-05	8.27499e-05
EFEMP2	0.387518	2.47199	0.0140622	0.0319326
EIF4G2	0.387325	9.50345	6.72188e-05	0.000352102
CRTC1	0.387216	5.18154	0.00672631	0.0173357
HSP90AA1	0.387147	9.70298	0.0020359	0.00631204
SPG7	0.38711	6.46904	0.00240137	0.00726534
CIC	0.38706	7.78373	5.50148e-05	0.000298262
TMEM91	0.387021	3.24061	0.00832451	0.0206759
HSD17B10	0.387017	5.16644	0.000123716	0.000593923
DAG1	0.386681	5.0618	0.000316463	0.00130373
NLRC5	0.386455	9.37848	0.000347335	0.00141523
ZNF777	0.386417	5.40239	0.00164684	0.00529879
NAT9	0.386402	5.2093	0.00160075	0.00517137
ATP13A1	0.386272	7.11446	3.16512e-05	0.000189364
PPP1CC	0.386244	7.26935	0.00220298	0.0067475
PSMA4	0.386174	5.74778	0.00111727	0.00380104
PCYOX1L	0.386048	5.54947	0.000630995	0.00235189
SSBP4	0.385562	6.96111	0.000806759	0.00288457
EI24	0.385521	4.88256	0.000180096	0.00081412
UBE2D3	0.385459	8.09446	0.00117394	0.00396719
CCND2	0.385446	7.06116	0.00613553	0.0160958
KRT10	0.385355	4.29605	0.00454078	0.0124849
ARHGAP33	0.385124	4.79928	0.00400745	0.0112317
ARIH2OS	0.384961	2.44013	0.0141301	0.0320348
STARD3	0.384959	6.53773	5.24708e-05	0.0002867
POLE4	0.384914	4.67517	0.00116055	0.00393268
PFAS	0.38485	4.40005	0.0022721	0.00693254
FCHSD1	0.384842	6.91157	0.0020624	0.00636938
MEF2B	0.384833	2.78161	0.0138363	0.0315095
FAM89B	0.384587	6.07043	0.00352486	0.0100587
ENTHD2	0.384483	6.60539	0.0010902	0.003726
ACAP3	0.384182	6.38333	0.00150706	0.00490511
VPS39	0.383962	7.02946	3.60516e-05	0.000210938
TMEM219	0.383918	5.93632	6.26827e-05	0.000332558
TH1L	0.383416	6.54229	0.000131764	0.000627963
PPP2R5B	0.383259	4.22059	0.00588557	0.0155498
ILVBL	0.382963	4.84857	0.00120325	0.00404785
WDR5	0.382895	5.4667	9.7146e-06	6.94609e-05
ARHGEF1	0.382828	10.0115	0.000525275	0.00201025
STX16	0.382655	8.33611	3.47822e-05	0.000204584
LIMD2	0.382112	9.54628	0.00084905	0.00300918
UBE2J1	0.382072	6.46251	0.00258763	0.00774482
TMEM138	0.382065	5.1458	0.000477277	0.00185263
HEXIM1	0.382058	6.34492	0.00755329	0.0191007
MRPL36	0.382035	3.24961	0.00376299	0.0106321
MICALL1	0.38194	5.72698	4.94734e-06	3.87994e-05
PABPC1	0.381557	11.0369	0.00131549	0.00437139
SIRT7	0.38147	6.17661	0.000364926	0.00147238
ABCD1	0.381423	4.40844	0.00206166	0.00636886
SERF2	0.381267	8.68896	5.66858e-05	0.000305687
BOD1	0.381099	4.05433	0.00357619	0.0101869
STX10	0.380997	5.83909	6.81387e-05	0.000356251
DUS2L	0.380903	3.3009	0.00148074	0.00483407
MRPL53	0.380873	4.89828	0.00518273	0.0139608
HPS1	0.380785	7.03079	1.73577e-05	0.000113934
UQCRC1	0.380691	6.03278	2.67421e-05	0.000164858
NOL7	0.380598	5.38552	0.00187283	0.00590162
RNF145	0.380568	6.10208	0.000266257	0.00112559
ATP5D	0.380502	5.8465	0.00199307	0.00621551
APOA1BP	0.380481	5.09445	0.000447968	0.00175166
CECR5	0.380313	5.02223	0.00615168	0.0161344
HERC5	0.379822	4.19211	0.0197264	0.0425374
GSTZ1	0.379765	2.14868	0.0129309	0.0297454
SLC41A1	0.379466	5.85688	9.92275e-06	7.07083e-05
TSC2	0.379447	6.71428	6.59918e-05	0.000346978
NPC2	0.379202	5.08474	0.00547356	0.0145787
COX5A	0.379081	5.52465	0.000358889	0.00145381
KCTD2	0.37902	6.27406	3.27853e-05	0.000194376
SEC61G	0.37894	3.83362	0.00417683	0.0116102
TSR3	0.378664	5.2568	0.000616424	0.00230374
LMBR1L	0.378419	6.41604	0.00158252	0.00512434
PDK3	0.378396	3.82008	0.00207822	0.0064076
RFXANK	0.378363	5.32547	3.96175e-05	0.000227505
RAB14	0.378333	6.1781	0.000355552	0.00144203
PLD2	0.37833	4.12223	0.0118473	0.0276752
EIF1B	0.378093	4.83747	0.0108158	0.0257003
ANKS6	0.378065	4.81348	0.00378148	0.0106739
ASNS	0.378062	5.05773	0.00665946	0.0171873
LAMTOR4	0.377942	6.23089	0.000592002	0.00222665
SNRNP25	0.377916	3.31857	0.00455329	0.0125131
MRPS23	0.377804	4.15777	0.00559916	0.0148671
NPLOC4	0.377762	7.1155	1.31914e-05	9.02521e-05
POLR3D	0.377425	4.90268	1.97051e-05	0.000127244
DENND4B	0.376636	7.96761	0.000190886	0.00085458
DDX56	0.376333	6.19169	0.000761028	0.0027466
RBM15	0.376214	5.41525	0.00680082	0.0174954
CDKN2AIPNL	0.376189	3.66436	0.00140275	0.00462142
MRPL38	0.375804	6.00282	8.97672e-05	0.0004538
MTA1	0.375788	6.52242	0.000139826	0.000659911
RREB1	0.37575	6.31518	0.00128796	0.00429396
PTOV1	0.375645	6.17758	0.00123773	0.00414744
ANAPC5	0.375571	7.3987	1.2632e-05	8.6851e-05
ZNF444	0.375262	4.98929	0.000596159	0.00223855
C16orf55	0.375095	2.27008	0.0208599	0.0446077
TIMM13	0.374502	4.51685	0.00136212	0.00450487
ARPC2	0.374171	8.51449	0.000143022	0.000672135
GMEB2	0.374108	6.15253	0.00118212	0.00399
LAMTOR1	0.374071	6.23446	5.38615e-05	0.000293201
ABCF1	0.373951	6.0393	3.64901e-05	0.000212945
AGPAT1	0.373361	5.88662	0.00498967	0.0135139
ZNF529	0.373192	4.09014	0.0105365	0.0251343
JAGN1	0.373129	4.54922	0.00044713	0.00174961
HEATR6	0.373072	4.44793	0.00653722	0.0169234
CHST14	0.372892	3.21288	0.00805872	0.0201053
PTGES2	0.372629	5.5795	0.0003236	0.00132969
AKAP8	0.372163	6.49484	0.00128451	0.00428502
CTNNB1	0.372128	7.18959	0.000271068	0.00114004
PQLC1	0.371921	5.60085	1.55849e-05	0.000103454
COX7A2	0.371915	6.07097	0.00142303	0.00467991
CD59	0.371878	5.958	0.00166583	0.00534293
C1orf122	0.371842	4.45181	0.0013349	0.00442532
ANKRD52	0.371643	6.47884	3.3906e-06	2.83236e-05
ZNF213	0.371467	3.21226	0.0197277	0.0425374
TXNDC11	0.371059	6.7709	0.00473752	0.0129207
POLR2L	0.370787	5.13588	0.00079673	0.0028542
KLHL17	0.370508	4.59057	0.00594771	0.0156806
XBP1	0.370406	7.5393	0.0129407	0.0297619
CASP10	0.370384	5.27449	0.00161368	0.0052056
WDR85	0.370323	5.75452	0.000253301	0.00108147
RPUSD1	0.369862	5.22199	8.7191e-05	0.000441778
C11orf83	0.369834	2.97043	0.0188157	0.0408314
UBAC1	0.369737	5.00698	0.000549432	0.0020905
SMPD1	0.369642	5.66158	0.00591384	0.0156134
PPA1	0.369197	5.7544	0.00697744	0.0178961
JTB	0.368923	7.08355	4.08868e-05	0.000233711
RIT1	0.368792	4.87214	0.00539687	0.0144192
XRCC3	0.368204	3.46649	0.00275378	0.00815457
MARCKSL1	0.36791	6.10419	0.00628471	0.0164062
MRPL23	0.367805	4.74199	0.00194605	0.00609104
SEC24C	0.367761	7.42713	0.000587272	0.00221184
TRABD	0.367531	7.64323	0.00292327	0.0085655
PSAP	0.367452	8.80316	0.0115116	0.0270383
WDR43	0.367074	5.74609	0.012134	0.0282496
ZSWIM4	0.366878	2.81931	0.0122335	0.0284462
TSTA3	0.366679	5.67402	0.000697982	0.00255881
ATP6V1B2	0.36667	5.81593	0.000277893	0.0011655
DEDD2	0.366381	6.66316	0.0103809	0.0248162
CNDP2	0.366183	6.60633	0.000330778	0.00135569
MRPS15	0.366121	5.0354	0.000132519	0.000631023
BAX	0.365982	6.23746	8.30413e-05	0.00042402
SNAPC4	0.365873	5.10635	0.00120045	0.00403966
ECHS1	0.365857	4.79173	0.0011738	0.00396719
MKL2	0.3658	4.40869	0.0131612	0.0301817
FAM127B	0.365786	3.58467	0.00838847	0.0208059
MAN2A2	0.365768	7.45164	0.00557908	0.0148243
AGXT2L2	0.365697	6.79975	0.00014788	0.000691471
TIMM17B	0.365641	4.68463	0.000462554	0.00180049
RNASET2	0.365603	7.75279	0.00253603	0.00761493
ANKFY1	0.36548	6.43035	0.00139268	0.00459231
GCH1	0.365412	5.42996	0.00314854	0.00912723
TRMU	0.365311	5.66346	0.00712957	0.0182311
PRKCSH	0.365296	8.05141	0.000141428	0.000665486
NDUFAF3	0.36507	4.75394	0.000213421	0.000939254
TTC14	0.364982	5.74152	0.0155106	0.0346988
L3MBTL3	0.364938	4.92209	0.00119874	0.00403756
GGCT	0.364892	3.409	0.0138041	0.0314427
ARHGAP17	0.364346	5.54141	1.39077e-05	9.45148e-05
MLXIP	0.364249	6.87847	0.000596629	0.00223952
SLC23A2	0.363825	5.52283	0.000459942	0.00179223
LAPTM4A	0.363471	5.44025	0.00605994	0.0159313
BOP1	0.363451	5.00361	0.00138263	0.00456051
SLC25A6	0.363009	9.55671	0.000578871	0.00218389
NOP56	0.362955	7.1064	0.000250727	0.00107213
YTHDF2	0.362665	6.5264	0.000188772	0.000846816
DCTN3	0.362561	5.5425	6.61634e-05	0.000347553
ACSS2	0.362297	3.92584	0.0172224	0.0378675
EMC8	0.362169	4.27045	0.000218954	0.000960193
EXOSC6	0.362142	5.93279	0.00351484	0.01004
C1orf86	0.362115	5.17759	0.000670937	0.00247879
PPP1CA	0.36207	7.48729	0.00363664	0.0103248
PCED1A	0.36201	6.37682	0.00187884	0.00591886
SKIV2L	0.361275	6.34912	0.00395356	0.0111002
NBEAL2	0.361105	8.61491	0.0174646	0.0383095
VPS16	0.360962	5.82662	0.000581573	0.00219334
COX6A1	0.360825	6.45954	0.000198	0.000881123
ZDHHC18	0.36082	7.01405	0.000154482	0.00071753
UNC5CL	0.360555	2.703	0.00496333	0.0134674
CFL1	0.360519	9.66358	0.000113674	0.000554544
KARS	0.360057	7.55731	0.000265436	0.00112382
C15orf39	0.360052	5.91077	0.0140674	0.0319368
RNPEPL1	0.359913	8.33127	0.000176651	0.000802451
TRAF6	0.359827	5.00949	0.00774498	0.0195152
RFNG	0.359764	5.9848	0.000267536	0.00112971
ANAPC11	0.359599	4.38751	0.000748795	0.00271332
FAM195A	0.359508	3.91138	0.0210583	0.0449619
RBPJ	0.35933	5.44028	0.00937105	0.0227731
NT5C	0.359264	4.62262	0.00338996	0.00972596
POLR2E	0.359024	5.97226	4.42857e-05	0.000249431
SF3B4	0.358925	6.1176	3.75887e-05	0.000218555
TIMM8B	0.358724	3.55752	0.00729826	0.0185695
REPIN1	0.358556	6.63699	0.00266831	0.0079373
B4GALT3	0.358533	6.24083	3.04573e-05	0.0001836
DAGLB	0.358445	4.25344	0.00874579	0.0215447
ADAR	0.358378	8.99196	1.13465e-05	7.91842e-05
SSR4	0.358145	6.86316	0.000177287	0.000804681
CNEP1R1	0.357736	3.70288	0.00744437	0.0188595
ADCK5	0.357409	3.79086	0.0092916	0.0226095
UBXN1	0.357333	7.37527	0.000157584	0.000729808
SCLY	0.357313	4.16356	0.0016615	0.00533363
ENO3	0.356932	3.99933	0.00652039	0.016893
PI4KA	0.356751	7.68678	5.04918e-05	0.000278204
NENF	0.35673	4.28092	0.00170131	0.00543482
ADCK3	0.356599	6.08306	0.00198138	0.00618512
RBM25	0.356404	7.41005	0.00432345	0.0119433
GARS	0.35631	5.83174	4.32295e-05	0.000245092
AKT2	0.356212	7.77087	1.78196e-05	0.000116349
PCBP2	0.355613	8.89585	0.000882035	0.00310396
IFRD2	0.355507	5.28118	0.000288388	0.00120273
HGS	0.355264	6.85948	0.000427186	0.0016822
[truncated: 3,333 more rows]
